# Supplementary material for: 1-[6-(Hydroxy­meth­yl)-2-pyrid­yl]-3-(2,4,6-trimethyl­benz­yl)-1H-imidazol-3-ium bromide
Source: Acta Crystallogr Sect E Struct Rep Online. 2008 Oct 31;64(Pt 11):o2225. doi: 10.1107/S1600536808034764 (PMC2959624; doi:10.1107/S1600536808034764)
Supplement: Supplementary file 1 [file e-64-o2225-sup1.cif]

##############################################################################
###                                                                        ###
###        Electronic paper (Acta Crystallographica Section E)             ###
###                                                                        ###
##############################################################################
#                                                                            #
# This CIF contains the data in a paper accepted for publication in Acta     #
# Crystallographica Section E. It conforms to the requirements of Notes      #
# for Authors for Section E, and has been peer reviewed under the auspices   #
# of the IUCr Commission on Journals.                                        #
#                                                                            #
# Full details of the Crystallographic Information File format               #
# are given in the paper "The Crystallographic Information File (CIF):       #
# a New Standard Archive File for Crystallography" by S. R. Hall, F. H.      #
# Allen and I. D. Brown [Acta Cryst. (1991), A47, 655-685].                  #
#                                                                            #
# The current version of the core CIF dictionary is obtainable from          #
# ftp://ftp.iucr.org/pub/cif_core.dic. The current version number is 2.4.    #
#                                                                            #
# Software is freely available for graphical display of the structure(s) in  #
# this CIF.  For information consult the CIF home page http://www.iucr.org/  #
# cif/home.html                                                              #
#                                                                            #
# This file may be used for bona fide research purposes within the           #
# scientific community so long as proper attribution is given to the journal # 
# article from which it was obtained.                                        #
#                                                                            #
##############################################################################
                                             
data_global
_audit_creation_method     SHELXL-97
_journal_date_recd_electronic     2008-10-18
_journal_date_accepted     2008-10-24
_journal_name_full     'Acta Crystallographica, Section E'
_journal_year     2008
_journal_volume     64
_journal_issue     11
_journal_page_first     o2225
_journal_page_last     o2225
_journal_paper_category     QO
_journal_coeditor_code     XU2459
_publ_contact_author_name     'Meiming Luo'
_publ_contact_author_address
;
Key Laboratory of Green Chemistry and Technology of Ministry of Education,
College of Chemistry, Sichuan University, Chengdu 610064,
PR China
;
_publ_contact_author_email     'luomm@scu.edu.cn'
_publ_contact_author_fax     '+86(28)85462021'
_publ_contact_author_phone     '+86(28)80831949'
_publ_section_title
;\
1-[6-(Hydroxymethyl)-2-pyridyl]-3-(2,4,6-trimethylbenzyl)-1<i>H</i>-imidazol-3-\
ium bromide
;
loop_
    _publ_author_name
    _publ_author_address
    'Zhou, Chuang'
;
Key Laboratory of Green Chemistry and Technology of Ministry of Education,
College of Chemistry, Sichuan University, Chengdu 610064,
People's Republic of China
;
    'Zhou, Xiang-Ge'
;
Key Laboratory of Green Chemistry and Technology of Ministry of Education,
College of Chemistry, Sichuan University, Chengdu 610064,
People's Republic of China
;
    'Qiu, Yu-Ping'
;
Key Laboratory of Green Chemistry and Technology of Ministry of Education,
College of Chemistry, Sichuan University, Chengdu 610064,
People's Republic of China
;
    'Luo, Mei-Ming'
;
Key Laboratory of Green Chemistry and Technology of Ministry of Education,
College of Chemistry, Sichuan University, Chengdu 610064,
People's Republic of China
;
data_I
_chemical_name_systematic
;
1-[6-(Hydroxymethyl)-2-pyridyl]-3-(2,4,6-trimethylbenzyl)-1<i>H</i>-imidazol-
3-ium bromide
;
_chemical_name_common     ?
_chemical_formula_moiety     'C19 H22 N3 O +, Br -'
_chemical_formula_sum     'C19 H22 Br N3 O'
_chemical_formula_iupac     'C19 H22 N3 O +, Br -'
_chemical_formula_weight     388.31
_chemical_melting_point     ?
_symmetry_cell_setting     monoclinic
_symmetry_space_group_name_H-M     'P 21/c'
_symmetry_space_group_name_Hall     '-P 2ybc'
loop_
    _symmetry_equiv_pos_as_xyz
    'x, y, z'
    '-x, y+1/2, -z+1/2'
    '-x, -y, -z'
    'x, -y-1/2, z-1/2'
_cell_length_a     11.2315(3)
_cell_length_b     11.5390(3)
_cell_length_c     14.3673(4)
_cell_angle_alpha     90.00
_cell_angle_beta     100.833(2)
_cell_angle_gamma     90.00
_cell_volume     1828.82(9)
_cell_formula_units_Z     4
_cell_measurement_reflns_used     3980
_cell_measurement_theta_min     2.76
_cell_measurement_theta_max     26.74
_cell_measurement_temperature     296(2)
_exptl_crystal_description     block
_exptl_crystal_colour     colourless
_exptl_crystal_size_max     0.50
_exptl_crystal_size_mid     0.48
_exptl_crystal_size_min     0.40
_exptl_crystal_density_diffrn     1.410
_exptl_crystal_density_meas     ?
_exptl_crystal_density_method     'not measured'
_exptl_crystal_F_000     800
_exptl_absorpt_coefficient_mu     2.258
_exptl_absorpt_correction_type     multi-scan
_exptl_absorpt_process_details     '(SADABS; Sheldrick, 1996)'
_exptl_absorpt_correction_T_min     0.320
_exptl_absorpt_correction_T_max     0.405
_exptl_special_details
;
;
_diffrn_ambient_temperature     296(2)
_diffrn_radiation_type     MoK\a
_diffrn_radiation_wavelength     0.71073
_diffrn_radiation_source     'fine-focus sealed tube'
_diffrn_radiation_monochromator     graphite
_diffrn_measurement_device_type     'Bruker SAMRT CCD area-detector'
_diffrn_measurement_method     '\f and \w'
_diffrn_detector_area_resol_mean     ?
_diffrn_reflns_number     13818
_diffrn_reflns_av_R_equivalents     0.0478
_diffrn_reflns_av_sigmaI/netI     0.0608
_diffrn_reflns_theta_min     1.85
_diffrn_reflns_theta_max     27.48
_diffrn_reflns_theta_full     27.48
_diffrn_measured_fraction_theta_max     0.998
_diffrn_measured_fraction_theta_full     0.998
_diffrn_reflns_limit_h_min     -14
_diffrn_reflns_limit_h_max     14
_diffrn_reflns_limit_k_min     -13
_diffrn_reflns_limit_k_max     14
_diffrn_reflns_limit_l_min     -17
_diffrn_reflns_limit_l_max     18
_diffrn_standards_number     0
_diffrn_standards_interval_count     ?
_diffrn_standards_interval_time     ?
_diffrn_standards_decay_%     ?
_refine_special_details
;
Refinement of <i>F</i>^2^ against ALL reflections. The weighted <i>R</i>-factor
<i>wR</i> and goodness of fit <i>S</i> are based on <i>F</i>^2^, conventional
<i>R</i>-factors <i>R</i> are based on <i>F</i>, with <i>F</i> set to zero for
negative <i>F</i>^2^. The threshold expression of <i>F</i>^2^ >
\s(<i>F</i>^2^) is used only for calculating <i>R</i>-factors(gt) <i>etc</i>.
and is not relevant to the choice of reflections for refinement.
<i>R</i>-factors based on <i>F</i>^2^ are statistically about twice as large
as those based on <i>F</i>, and <i>R</i>- factors based on ALL data will be
even larger.
;
_reflns_number_total     4184
_reflns_number_gt     2287
_reflns_threshold_expression     I>2\s(I)
_refine_ls_structure_factor_coef     Fsqd
_refine_ls_matrix_type     full
_refine_ls_R_factor_all     0.1051
_refine_ls_R_factor_gt     0.0436
_refine_ls_wR_factor_gt     0.0946
_refine_ls_wR_factor_ref     0.1160
_refine_ls_goodness_of_fit_ref     1.006
_refine_ls_restrained_S_all     1.006
_refine_ls_number_reflns     4184
_refine_ls_number_parameters     220
_refine_ls_number_restraints     0
_refine_ls_hydrogen_treatment     constr
_refine_ls_weighting_scheme     calc
_refine_ls_weighting_details
             'calc w=1/[\s^2^(Fo^2^)+(0.05P)^2^+0.57P] where P=(Fo^2^+2Fc^2^)/3'
_atom_sites_solution_hydrogens     geom
_atom_sites_solution_primary     direct
_atom_sites_solution_secondary     difmap
_refine_ls_shift/su_max     0.000
_refine_ls_shift/su_mean     0.000
_refine_diff_density_max     0.413
_refine_diff_density_min     -0.605
_refine_ls_extinction_method     none
_refine_ls_extinction_coef     ?
loop_
    _atom_type_symbol
    _atom_type_description
    _atom_type_scat_dispersion_real
    _atom_type_scat_dispersion_imag
    _atom_type_scat_source
    C C 0.0033 0.0016 'International Tables Vol C Tables 4.2.6.8 and 6.1.1.4'
    H H 0.0000 0.0000 'International Tables Vol C Tables 4.2.6.8 and 6.1.1.4'
    N N 0.0061 0.0033 'International Tables Vol C Tables 4.2.6.8 and 6.1.1.4'
    O O 0.0106 0.0060 'International Tables Vol C Tables 4.2.6.8 and 6.1.1.4'
    Br Br -0.2901 2.4595 'International Tables Vol C Tables 4.2.6.8 and 6.1.1.4'
_computing_data_collection     'SMART (Bruker, 1997)'
_computing_cell_refinement     'SAINT (Bruker, 1997)'
_computing_data_reduction     'SAINT (Bruker, 1997)'
_computing_structure_solution     'SHELXS97 (Sheldrick, 2008)'
_computing_structure_refinement     'SHELXL97 (Sheldrick, 2008)'
_computing_molecular_graphics     'ORTEP-3 for Windows (Farrugia, 1997)'
_computing_publication_material     'WinGX (Farrugia, 1999)'
loop_
    _atom_site_type_symbol
    _atom_site_label
    _atom_site_fract_x
    _atom_site_fract_y
    _atom_site_fract_z
    _atom_site_U_iso_or_equiv
    _atom_site_adp_type
    _atom_site_calc_flag
    _atom_site_refinement_flags
    _atom_site_occupancy
    _atom_site_disorder_assembly
    _atom_site_disorder_group
    Br Br1 -0.28302(3) 0.00291(3) -0.05646(2) 0.05606(10) Uani d . 1 . .
    O O1 -0.21350(16) 0.2315(2) 0.07160(15) 0.0662(7) Uani d . 1 . .
    H H1A -0.2478 0.1920 0.0271 0.099 Uiso calc R 1 . .
    N N1 0.09397(17) 0.27426(17) 0.18365(14) 0.0321(5) Uani d . 1 . .
    N N2 0.28135(17) 0.30337(16) 0.27893(14) 0.0305(5) Uani d . 1 . .
    N N3 0.44633(17) 0.20953(17) 0.27441(14) 0.0334(5) Uani d . 1 . .
    C C1 0.1546(2) 0.3348(2) 0.25443(17) 0.0316(6) Uani d . 1 . .
    C C2 0.1075(2) 0.4190(2) 0.3045(2) 0.0445(8) Uani d . 1 . .
    H H2A 0.1547 0.4574 0.3553 0.053 Uiso calc R 1 . .
    C C3 -0.0135(3) 0.4434(3) 0.2752(2) 0.0531(9) Uani d . 1 . .
    H H3A -0.0507 0.4989 0.3068 0.064 Uiso calc R 1 . .
    C C4 -0.0795(2) 0.3852(2) 0.1986(2) 0.0444(8) Uani d . 1 . .
    H H4A -0.1606 0.4034 0.1764 0.053 Uiso calc R 1 . .
    C C5 -0.0234(2) 0.2998(2) 0.15572(18) 0.0356(7) Uani d . 1 . .
    C C6 -0.0886(2) 0.2276(2) 0.0752(2) 0.0445(8) Uani d . 1 . .
    H H6A -0.0703 0.2563 0.0160 0.053 Uiso calc R 1 . .
    H H6B -0.0608 0.1480 0.0832 0.053 Uiso calc R 1 . .
    C C7 0.3316(2) 0.2205(2) 0.23424(18) 0.0346(6) Uani d . 1 . .
    H H7A 0.2919 0.1775 0.1830 0.042 Uiso calc R 1 . .
    C C8 0.3694(2) 0.3481(2) 0.34984(18) 0.0380(7) Uani d . 1 . .
    H H8A 0.3598 0.4075 0.3916 0.046 Uiso calc R 1 . .
    C C9 0.4719(2) 0.2892(2) 0.34690(18) 0.0384(7) Uani d . 1 . .
    H H9A 0.5466 0.3002 0.3866 0.046 Uiso calc R 1 . .
    C C10 0.5327(2) 0.1277(2) 0.24373(18) 0.0376(7) Uani d . 1 . .
    H H10A 0.5877 0.1707 0.2121 0.045 Uiso calc R 1 . .
    H H10B 0.4880 0.0740 0.1982 0.045 Uiso calc R 1 . .
    C C11 0.6055(2) 0.0601(2) 0.32432(17) 0.0312(6) Uani d . 1 . .
    C C12 0.7292(2) 0.0816(2) 0.35423(17) 0.0320(6) Uani d . 1 . .
    C C13 0.7950(2) 0.0118(2) 0.42336(17) 0.0339(6) Uani d . 1 . .
    H H13A 0.8775 0.0261 0.4427 0.041 Uiso calc R 1 . .
    C C14 0.7435(2) -0.0781(2) 0.46487(18) 0.0368(7) Uani d . 1 . .
    C C15 0.6197(2) -0.0969(2) 0.43645(18) 0.0370(7) Uani d . 1 . .
    H H15A 0.5830 -0.1563 0.4645 0.044 Uiso calc R 1 . .
    C C16 0.5498(2) -0.0293(2) 0.36734(18) 0.0336(7) Uani d . 1 . .
    C C17 0.4158(2) -0.0533(3) 0.3403(2) 0.0470(8) Uani d . 1 . .
    H H17A 0.3971 -0.1241 0.3696 0.070 Uiso calc R 1 . .
    H H17B 0.3935 -0.0604 0.2727 0.070 Uiso calc R 1 . .
    H H17C 0.3713 0.0094 0.3615 0.070 Uiso calc R 1 . .
    C C18 0.7936(2) 0.1776(2) 0.3128(2) 0.0466(8) Uani d . 1 . .
    H H18A 0.8792 0.1721 0.3367 0.070 Uiso calc R 1 . .
    H H18B 0.7643 0.2511 0.3303 0.070 Uiso calc R 1 . .
    H H18C 0.7783 0.1708 0.2450 0.070 Uiso calc R 1 . .
    C C19 0.8180(3) -0.1551(3) 0.5387(2) 0.0521(8) Uani d . 1 . .
    H H19A 0.9026 -0.1385 0.5423 0.078 Uiso calc R 1 . .
    H H19B 0.8026 -0.2348 0.5215 0.078 Uiso calc R 1 . .
    H H19C 0.7963 -0.1408 0.5992 0.078 Uiso calc R 1 . .
loop_
    _atom_site_aniso_label
    _atom_site_aniso_U_11
    _atom_site_aniso_U_22
    _atom_site_aniso_U_33
    _atom_site_aniso_U_12
    _atom_site_aniso_U_13
    _atom_site_aniso_U_23
    Br1 0.0685(2) 0.04819(17) 0.04329(16) -0.00279(17) -0.01057(14) -0.00348(15)
    O1 0.0395(11) 0.0820(15) 0.0724(15) -0.0069(11) -0.0020(11) -0.0294(12)
    N1 0.0311(11) 0.0305(11) 0.0330(12) -0.0008(9) 0.0022(9) 0.0017(9)
    N2 0.0304(11) 0.0302(11) 0.0296(11) 0.0007(9) 0.0021(9) 0.0001(9)
    N3 0.0290(11) 0.0338(11) 0.0346(12) 0.0002(9) -0.0014(9) 0.0000(9)
    C1 0.0312(13) 0.0309(13) 0.0324(14) 0.0006(11) 0.0049(11) 0.0053(11)
    C2 0.0388(15) 0.0424(15) 0.0495(17) 0.0016(13) 0.0011(13) -0.0122(13)
    C3 0.0433(17) 0.0473(16) 0.068(2) 0.0062(14) 0.0089(15) -0.0158(16)
    C4 0.0314(14) 0.0379(15) 0.0611(19) 0.0021(12) 0.0015(13) -0.0063(14)
    C5 0.0373(14) 0.0316(13) 0.0365(15) -0.0057(11) 0.0031(12) 0.0074(11)
    C6 0.0367(15) 0.0509(17) 0.0420(16) -0.0047(13) -0.0029(13) -0.0032(14)
    C7 0.0336(14) 0.0359(14) 0.0319(14) -0.0010(12) -0.0001(11) -0.0012(12)
    C8 0.0393(14) 0.0377(14) 0.0341(15) -0.0042(12) 0.0000(12) -0.0040(12)
    C9 0.0355(14) 0.0402(15) 0.0360(15) -0.0055(12) -0.0023(12) -0.0051(12)
    C10 0.0335(14) 0.0437(15) 0.0342(15) 0.0039(12) 0.0030(12) -0.0027(12)
    C11 0.0303(13) 0.0309(13) 0.0317(14) 0.0014(11) 0.0042(11) -0.0022(11)
    C12 0.0311(13) 0.0320(13) 0.0336(14) -0.0019(11) 0.0077(11) -0.0022(11)
    C13 0.0246(12) 0.0404(15) 0.0356(13) -0.0004(12) 0.0031(10) -0.0022(12)
    C14 0.0416(15) 0.0386(14) 0.0306(14) 0.0082(12) 0.0073(12) 0.0002(12)
    C15 0.0408(14) 0.0341(14) 0.0383(15) -0.0060(12) 0.0131(12) 0.0037(12)
    C16 0.0325(13) 0.0332(14) 0.0359(14) -0.0008(11) 0.0087(11) -0.0080(11)
    C17 0.0353(15) 0.0474(16) 0.0582(19) -0.0060(13) 0.0088(14) -0.0031(15)
    C18 0.0364(15) 0.0491(17) 0.0519(18) -0.0067(13) 0.0018(13) 0.0090(14)
    C19 0.0507(17) 0.0587(18) 0.0465(18) 0.0092(15) 0.0079(14) 0.0163(15)
_geom_special_details
;
All e.s.d.'s (except the e.s.d. in the dihedral angle between two l.s. planes)
are estimated using the full covariance matrix. The cell e.s.d.'s are taken
into account individually in the estimation of e.s.d.'s in distances, angles
and torsion angles; correlations between e.s.d.'s in cell parameters are only
used when they are defined by crystal symmetry. An approximate (isotropic)
treatment of cell e.s.d.'s is used for estimating e.s.d.'s involving l.s.
planes.
;
loop_
    _geom_bond_atom_site_label_1
    _geom_bond_atom_site_label_2
    _geom_bond_site_symmetry_2
    _geom_bond_distance
    _geom_bond_publ_flag
    O1 C6 . 1.394(3) ?
    O1 H1A . 0.8200 ?
    N1 C1 . 1.314(3) ?
    N1 C5 . 1.336(3) ?
    N2 C7 . 1.335(3) ?
    N2 C8 . 1.380(3) ?
    N2 C1 . 1.447(3) ?
    N3 C7 . 1.315(3) ?
    N3 C9 . 1.378(3) ?
    N3 C10 . 1.479(3) ?
    C1 C2 . 1.372(4) ?
    C2 C3 . 1.373(4) ?
    C2 H2A . 0.9300 ?
    C3 C4 . 1.380(4) ?
    C3 H3A . 0.9300 ?
    C4 C5 . 1.377(4) ?
    C4 H4A . 0.9300 ?
    C5 C6 . 1.500(3) ?
    C6 H6A . 0.9700 ?
    C6 H6B . 0.9700 ?
    C7 H7A . 0.9300 ?
    C8 C9 . 1.344(3) ?
    C8 H8A . 0.9300 ?
    C9 H9A . 0.9300 ?
    C10 C11 . 1.504(3) ?
    C10 H10A . 0.9700 ?
    C10 H10B . 0.9700 ?
    C11 C12 . 1.398(3) ?
    C11 C16 . 1.408(4) ?
    C12 C13 . 1.380(3) ?
    C12 C18 . 1.505(4) ?
    C13 C14 . 1.377(4) ?
    C13 H13A . 0.9300 ?
    C14 C15 . 1.390(3) ?
    C14 C19 . 1.510(4) ?
    C15 C16 . 1.385(3) ?
    C15 H15A . 0.9300 ?
    C16 C17 . 1.509(3) ?
    C17 H17A . 0.9600 ?
    C17 H17B . 0.9600 ?
    C17 H17C . 0.9600 ?
    C18 H18A . 0.9600 ?
    C18 H18B . 0.9600 ?
    C18 H18C . 0.9600 ?
    C19 H19A . 0.9600 ?
    C19 H19B . 0.9600 ?
    C19 H19C . 0.9600 ?
loop_
    _geom_angle_atom_site_label_1
    _geom_angle_atom_site_label_2
    _geom_angle_atom_site_label_3
    _geom_angle_site_symmetry_1
    _geom_angle_site_symmetry_3
    _geom_angle
    _geom_angle_publ_flag
    C6 O1 H1A . . 109.5 ?
    C1 N1 C5 . . 117.0(2) ?
    C7 N2 C8 . . 108.3(2) ?
    C7 N2 C1 . . 123.3(2) ?
    C8 N2 C1 . . 128.4(2) ?
    C7 N3 C9 . . 108.4(2) ?
    C7 N3 C10 . . 125.0(2) ?
    C9 N3 C10 . . 126.6(2) ?
    N1 C1 C2 . . 126.0(2) ?
    N1 C1 N2 . . 113.4(2) ?
    C2 C1 N2 . . 120.6(2) ?
    C1 C2 C3 . . 116.2(2) ?
    C1 C2 H2A . . 121.9 ?
    C3 C2 H2A . . 121.9 ?
    C2 C3 C4 . . 119.8(3) ?
    C2 C3 H3A . . 120.1 ?
    C4 C3 H3A . . 120.1 ?
    C5 C4 C3 . . 118.8(3) ?
    C5 C4 H4A . . 120.6 ?
    C3 C4 H4A . . 120.6 ?
    N1 C5 C4 . . 122.1(2) ?
    N1 C5 C6 . . 114.9(2) ?
    C4 C5 C6 . . 123.0(2) ?
    O1 C6 C5 . . 110.7(2) ?
    O1 C6 H6A . . 109.5 ?
    C5 C6 H6A . . 109.5 ?
    O1 C6 H6B . . 109.5 ?
    C5 C6 H6B . . 109.5 ?
    H6A C6 H6B . . 108.1 ?
    N3 C7 N2 . . 109.0(2) ?
    N3 C7 H7A . . 125.5 ?
    N2 C7 H7A . . 125.5 ?
    C9 C8 N2 . . 106.7(2) ?
    C9 C8 H8A . . 126.7 ?
    N2 C8 H8A . . 126.7 ?
    C8 C9 N3 . . 107.6(2) ?
    C8 C9 H9A . . 126.2 ?
    N3 C9 H9A . . 126.2 ?
    N3 C10 C11 . . 113.2(2) ?
    N3 C10 H10A . . 108.9 ?
    C11 C10 H10A . . 108.9 ?
    N3 C10 H10B . . 108.9 ?
    C11 C10 H10B . . 108.9 ?
    H10A C10 H10B . . 107.8 ?
    C12 C11 C16 . . 119.5(2) ?
    C12 C11 C10 . . 120.7(2) ?
    C16 C11 C10 . . 119.8(2) ?
    C13 C12 C11 . . 119.0(2) ?
    C13 C12 C18 . . 118.8(2) ?
    C11 C12 C18 . . 122.2(2) ?
    C14 C13 C12 . . 122.6(2) ?
    C14 C13 H13A . . 118.7 ?
    C12 C13 H13A . . 118.7 ?
    C13 C14 C15 . . 117.9(2) ?
    C13 C14 C19 . . 121.6(2) ?
    C15 C14 C19 . . 120.4(2) ?
    C16 C15 C14 . . 121.5(2) ?
    C16 C15 H15A . . 119.2 ?
    C14 C15 H15A . . 119.2 ?
    C15 C16 C11 . . 119.3(2) ?
    C15 C16 C17 . . 119.0(2) ?
    C11 C16 C17 . . 121.7(2) ?
    C16 C17 H17A . . 109.5 ?
    C16 C17 H17B . . 109.5 ?
    H17A C17 H17B . . 109.5 ?
    C16 C17 H17C . . 109.5 ?
    H17A C17 H17C . . 109.5 ?
    H17B C17 H17C . . 109.5 ?
    C12 C18 H18A . . 109.5 ?
    C12 C18 H18B . . 109.5 ?
    H18A C18 H18B . . 109.5 ?
    C12 C18 H18C . . 109.5 ?
    H18A C18 H18C . . 109.5 ?
    H18B C18 H18C . . 109.5 ?
    C14 C19 H19A . . 109.5 ?
    C14 C19 H19B . . 109.5 ?
    H19A C19 H19B . . 109.5 ?
    C14 C19 H19C . . 109.5 ?
    H19A C19 H19C . . 109.5 ?
    H19B C19 H19C . . 109.5 ?
loop_
    _geom_torsion_atom_site_label_1
    _geom_torsion_atom_site_label_2
    _geom_torsion_atom_site_label_3
    _geom_torsion_atom_site_label_4
    _geom_torsion_site_symmetry_1
    _geom_torsion_site_symmetry_2
    _geom_torsion_site_symmetry_3
    _geom_torsion_site_symmetry_4
    _geom_torsion
    _geom_torsion_publ_flag
    C5 N1 C1 C2 . . . . 2.5(4) ?
    C5 N1 C1 N2 . . . . -178.8(2) ?
    C7 N2 C1 N1 . . . . -0.3(3) ?
    C8 N2 C1 N1 . . . . -179.0(2) ?
    C7 N2 C1 C2 . . . . 178.5(2) ?
    C8 N2 C1 C2 . . . . -0.2(4) ?
    N1 C1 C2 C3 . . . . -2.0(4) ?
    N2 C1 C2 C3 . . . . 179.4(2) ?
    C1 C2 C3 C4 . . . . -0.8(4) ?
    C2 C3 C4 C5 . . . . 2.8(4) ?
    C1 N1 C5 C4 . . . . -0.2(4) ?
    C1 N1 C5 C6 . . . . -179.6(2) ?
    C3 C4 C5 N1 . . . . -2.4(4) ?
    C3 C4 C5 C6 . . . . 177.0(3) ?
    N1 C5 C6 O1 . . . . 160.1(2) ?
    C4 C5 C6 O1 . . . . -19.3(4) ?
    C9 N3 C7 N2 . . . . -0.9(3) ?
    C10 N3 C7 N2 . . . . -179.0(2) ?
    C8 N2 C7 N3 . . . . 1.0(3) ?
    C1 N2 C7 N3 . . . . -177.9(2) ?
    C7 N2 C8 C9 . . . . -0.8(3) ?
    C1 N2 C8 C9 . . . . 178.1(2) ?
    N2 C8 C9 N3 . . . . 0.2(3) ?
    C7 N3 C9 C8 . . . . 0.4(3) ?
    C10 N3 C9 C8 . . . . 178.4(2) ?
    C7 N3 C10 C11 . . . . -132.4(2) ?
    C9 N3 C10 C11 . . . . 49.8(3) ?
    N3 C10 C11 C12 . . . . -109.5(3) ?
    N3 C10 C11 C16 . . . . 73.4(3) ?
    C16 C11 C12 C13 . . . . 2.1(4) ?
    C10 C11 C12 C13 . . . . -175.0(2) ?
    C16 C11 C12 C18 . . . . -178.5(2) ?
    C10 C11 C12 C18 . . . . 4.4(4) ?
    C11 C12 C13 C14 . . . . -0.5(4) ?
    C18 C12 C13 C14 . . . . -179.8(2) ?
    C12 C13 C14 C15 . . . . -1.2(4) ?
    C12 C13 C14 C19 . . . . 178.5(2) ?
    C13 C14 C15 C16 . . . . 1.2(4) ?
    C19 C14 C15 C16 . . . . -178.5(3) ?
    C14 C15 C16 C11 . . . . 0.4(4) ?
    C14 C15 C16 C17 . . . . -179.4(2) ?
    C12 C11 C16 C15 . . . . -2.1(4) ?
    C10 C11 C16 C15 . . . . 175.0(2) ?
    C12 C11 C16 C17 . . . . 177.7(2) ?
    C10 C11 C16 C17 . . . . -5.2(4) ?
loop_
    _geom_hbond_atom_site_label_D
    _geom_hbond_atom_site_label_H
    _geom_hbond_atom_site_label_A
    _geom_hbond_site_symmetry_A
    _geom_hbond_distance_DH
    _geom_hbond_distance_HA
    _geom_hbond_distance_DA
    _geom_hbond_angle_DHA
    _geom_hbond_publ_flag
    O1 H1A Br1 . 0.82 2.49 3.227(2) 151 y
    C7 H7A Br1 3_555 0.93 2.75 3.598(2) 152 y
    C8 H8A Br1 2_555 0.93 2.89 3.745(2) 154 y
    C10 H10B Br1 3_555 0.97 2.91 3.813(2) 155 y
