# Supplementary material for: 1-[6-(Hydroxy­meth­yl)-2-pyrid­yl]-3-(2,4,6-trimethyl­benz­yl)-1H-imidazol-3-ium bromide
Source: Acta Crystallogr Sect E Struct Rep Online. 2008 Oct 31;64(Pt 11):o2225. doi: 10.1107/S1600536808034764 (PMC2959624; doi:10.1107/S1600536808034764)
Supplement: Supplementary file 2 [file e-64-o2225-Isup2.hkl]

# 
# h,k,l, Fc-squared, Fo-squared, sigma(Fo-squared) and status flag 
# 
data_I
_shelx_title ' CMM1 in P2(1)/c  C19H22N3O.Br' 
_shelx_refln_list_code          4 
_shelx_F_calc_maximum      211.12 
_exptl_crystal_F_000       800.00 
_reflns_d_resolution_high  0.7700 
 
loop_ 
 _symmetry_equiv_pos_as_xyz 
 'x, y, z' 
 '-x, y+1/2, -z+1/2' 
 '-x, -y, -z' 
 'x, -y-1/2, z-1/2' 
 
_cell_length_a    11.2315 
_cell_length_b    11.5390 
_cell_length_c    14.3673 
_cell_angle_alpha  90.000 
_cell_angle_beta  100.833 
_cell_angle_gamma  90.000 
 
_shelx_F_squared_multiplier     1.000 
 
loop_ 
 _refln_index_h 
 _refln_index_k 
 _refln_index_l 
 _refln_F_squared_calc 
 _refln_F_squared_meas 
 _refln_F_squared_sigma 
 _refln_observed_status 
   1   0   0     1830.35     1838.66     42.01 o 
   2   0   0    11782.13    11312.52    169.94 o 
   3   0   0      400.05      419.61     13.74 o 
   4   0   0     4624.91     4506.93     75.21 o 
   5   0   0     2025.95     2004.82     41.38 o 
   6   0   0     3453.37     3714.92     69.07 o 
   7   0   0     1860.00     1971.71     94.27 o 
   8   0   0       66.80       85.31     37.84 o 
   9   0   0      432.49      478.05     71.68 o 
  10   0   0      703.54      662.15     36.49 o 
  11   0   0     1684.56     1575.38     59.56 o 
  12   0   0      319.55      350.40     54.00 o 
  13   0   0        0.95      -44.32     44.32 o 
  14   0   0       33.03       19.89     59.88 o 
   1   1   0     1461.59     1544.82     20.79 o 
   2   1   0     3125.97     3205.64     36.69 o 
   3   1   0      631.74      647.61     13.91 o 
   4   1   0       18.47       18.46      7.18 o 
   5   1   0     1590.28     1782.70     27.31 o 
   6   1   0     2382.99     2809.71     35.81 o 
   7   1   0       36.47       46.54     10.46 o 
   8   1   0        8.53        5.48     11.40 o 
   9   1   0      138.44      153.69     15.04 o 
  10   1   0      205.39      212.17     19.71 o 
  11   1   0       96.15       93.36     26.77 o 
  12   1   0       27.60       -2.21     34.11 o 
  13   1   0        0.00       -1.45     38.19 o 
  14   1   0        8.49      -41.67     41.67 o 
   0   2   0     2155.20     2416.08     56.78 o 
   1   2   0     3495.43     3675.33     40.90 o 
   2   2   0     7613.71     7798.44     84.36 o 
   3   2   0     7011.10     7422.85     81.99 o 
   4   2   0     2189.35     2144.39     37.76 o 
   5   2   0     1126.19      969.29     19.63 o 
   6   2   0      824.93      870.73     39.40 o 
   7   2   0     5027.47     4887.90     57.06 o 
   8   2   0      151.89      184.01     14.03 o 
   9   2   0     1854.26     1868.55     37.13 o 
  10   2   0      147.92      197.27     20.20 o 
  11   2   0       58.35       76.39     24.38 o 
  12   2   0      106.26       57.16     27.48 o 
  13   2   0       60.43       -4.25     55.28 o 
  14   2   0       20.26       32.42     42.07 o 
   1   3   0       77.93      100.47      6.30 o 
   2   3   0     2613.19     2834.94     33.64 o 
   3   3   0      964.13     1075.87     17.31 o 
   4   3   0      154.15      174.36     12.33 o 
   5   3   0      379.94      436.77     14.58 o 
   6   3   0     1217.91     1335.21     33.18 o 
   7   3   0      198.45      228.80     15.94 o 
   8   3   0      129.72      143.06     19.30 o 
   9   3   0       61.45       76.39     20.99 o 
  10   3   0       71.12       78.42     22.87 o 
  11   3   0        3.43      -23.49     23.49 o 
  12   3   0        2.95       28.72     26.87 o 
  13   3   0       24.94       53.64     31.22 o 
  14   3   0       29.26      -14.61     61.43 o 
   0   4   0    15048.83    13576.42    146.15 o 
   1   4   0      139.54      132.54      9.11 o 
   2   4   0     6479.67     6106.08     68.45 o 
   3   4   0     1694.92     1732.38     24.46 o 
   4   4   0     5607.10     5446.94     58.09 o 
   5   4   0     3001.42     2962.89     41.12 o 
   6   4   0      602.31      596.47     19.10 o 
   7   4   0     1561.34     1538.25     35.41 o 
   8   4   0      348.08      369.21     23.18 o 
   9   4   0       11.45       -2.04     18.34 o 
  10   4   0      354.53      382.61     28.57 o 
  11   4   0       67.30       86.38     26.17 o 
  12   4   0      116.68      138.54     30.14 o 
  13   4   0       35.82       36.76     44.12 o 
   1   5   0     1358.96     1430.70     20.12 o 
   2   5   0       55.18       79.72      6.94 o 
   3   5   0      194.90      225.01     11.11 o 
   4   5   0      102.56       88.94     12.16 o 
   5   5   0      306.73      323.14     26.29 o 
   6   5   0      742.68      702.45     24.04 o 
   7   5   0       78.09       85.80     16.69 o 
   8   5   0      877.16      883.69     31.07 o 
   9   5   0       39.09       37.94     20.43 o 
  10   5   0        1.83      -10.20     22.13 o 
  11   5   0       20.42       38.34     25.15 o 
  12   5   0        2.38        9.70     28.85 o 
  13   5   0        3.66      -23.42     31.83 o 
   0   6   0     2934.58     2683.88     40.30 o 
   1   6   0      354.03      350.25     11.46 o 
   2   6   0     5764.74     5651.78     59.48 o 
   3   6   0      258.40      221.85     11.37 o 
   4   6   0     1966.58     1900.50     36.27 o 
   5   6   0      518.38      439.54     20.00 o 
   6   6   0      278.26      278.18     20.08 o 
   7   6   0     1493.05     1332.38     34.88 o 
   8   6   0      356.09      308.20     44.30 o 
   9   6   0      611.28      601.67     30.98 o 
  10   6   0        4.27       18.88     22.74 o 
  11   6   0       67.96       88.85     27.34 o 
  12   6   0      316.53      310.94     34.86 o 
  13   6   0        5.65       27.72     50.33 o 
   1   7   0        2.58       -7.06      7.06 o 
   2   7   0      132.75      125.59      7.47 o 
   3   7   0        0.49       -7.70      7.70 o 
   4   7   0       66.46       89.63     11.31 o 
   5   7   0       72.41      102.25     15.02 o 
   6   7   0      330.44      315.09     20.68 o 
   7   7   0       94.77       89.61     18.33 o 
   8   7   0       46.17       64.99     20.48 o 
   9   7   0       25.08        3.27     21.35 o 
  10   7   0      131.54       87.93     26.56 o 
  11   7   0      111.89      140.87     29.77 o 
  12   7   0        1.70       20.18     37.43 o 
   0   8   0      919.04      888.99     21.75 o 
   1   8   0       17.73       27.60      8.76 o 
   2   8   0     2097.15     2072.12     29.90 o 
   3   8   0      218.73      198.16     13.24 o 
   4   8   0      343.62      322.10     16.33 o 
   5   8   0     1929.11     1839.62     34.19 o 
   6   8   0       59.04       54.81     14.67 o 
   7   8   0       14.56      -16.60     17.85 o 
   8   8   0      109.40       90.51     22.49 o 
   9   8   0      109.21      121.56     28.37 o 
  10   8   0       33.87       16.31     25.76 o 
  11   8   0       96.28      156.47     31.01 o 
  12   8   0       37.54       -8.46     57.40 o 
   1   9   0      277.96      334.17     16.00 o 
   2   9   0       20.81        6.88     15.86 o 
   3   9   0       30.81       37.10     10.30 o 
   4   9   0       27.90       19.28     12.41 o 
   5   9   0       64.98       84.39     14.64 o 
   6   9   0      247.67      260.99     19.65 o 
   7   9   0       31.59       45.68     17.46 o 
   8   9   0       26.11       22.18     21.95 o 
   9   9   0       16.60       10.63     24.57 o 
  10   9   0       21.39       17.44     26.53 o 
  11   9   0       19.90      -13.98     43.78 o 
   0  10   0     2168.23     2130.33     84.24 o 
   1  10   0       70.16       86.54     17.59 o 
   2  10   0     1217.29     1186.90     39.57 o 
   3  10   0      551.47      577.30     17.58 o 
   4  10   0     1183.94     1135.97     56.17 o 
   5  10   0     1319.87     1374.64     47.93 o 
   6  10   0      120.11       92.55     35.10 o 
   7  10   0      344.25      360.13     27.11 o 
   8  10   0       12.78      -20.59     22.91 o 
   9  10   0      116.71      128.85     41.49 o 
  10  10   0       13.69      -38.11     39.26 o 
   1  11   0       32.54        5.45     18.57 o 
   2  11   0      341.80      320.46     23.72 o 
   3  11   0       40.84       18.81     19.61 o 
   4  11   0       75.26      104.52     16.63 o 
   5  11   0       72.33       46.43     17.92 o 
   6  11   0       39.96       -2.83     20.71 o 
   7  11   0        0.12      -21.52     21.52 o 
   8  11   0        1.46      -12.71     47.92 o 
   9  11   0        0.53      -22.17     40.20 o 
   0  12   0      427.62      442.76     42.33 o 
   1  12   0       21.48       25.69     30.45 o 
   2  12   0     1865.95     1925.35     52.02 o 
   3  12   0       77.17      113.25     28.03 o 
   4  12   0       55.44       58.37     63.57 o 
   5  12   0      108.58      103.40     22.29 o 
   6  12   0       36.92        9.11     22.85 o 
   7  12   0       98.02       75.03     27.18 o 
   8  12   0       36.04       52.22     62.58 o 
   1  13   0       32.51       60.85     25.89 o 
   2  13   0        1.31       48.25     33.21 o 
   3  13   0      169.65      196.74     60.89 o 
   4  13   0       27.14        9.49     54.72 o 
   5  13   0       12.86       -4.25     54.52 o 
   6  13   0       42.84       71.24     24.66 o 
   7  13   0       19.62       82.00     64.61 o 
   0  14   0      661.60      755.96     55.97 o 
   1  14   0       31.64       14.33     28.07 o 
   2  14   0      158.46      189.75     35.32 o 
   3  14   0       91.04       83.31     61.43 o 
   4  14   0      107.11       74.46     62.98 o 
   5  14   0      136.02      169.04     69.09 o 
 -14   1   1       71.96      122.72     58.57 o 
 -13   1   1        1.06      -36.71     36.71 o 
 -12   1   1       27.32       29.10     32.66 o 
 -11   1   1       12.24       21.20     21.96 o 
 -10   1   1      214.68      223.78     26.17 o 
  -9   1   1     1274.45     1280.10     26.72 o 
  -8   1   1      484.88      474.84     17.44 o 
  -7   1   1     3025.04     2972.81     38.47 o 
  -6   1   1       43.32       27.14      8.36 o 
  -5   1   1     5529.79     5656.82     59.92 o 
  -4   1   1    10725.15    11112.59    120.72 o 
  -3   1   1     2821.11     2992.45     41.52 o 
  -2   1   1     7050.59     7215.40     90.01 o 
  -1   1   1      750.59      866.67     21.09 o 
   1   1   1      794.59      805.44     11.05 o 
   2   1   1     4018.83     4045.00     46.35 o 
   3   1   1     8713.31     8706.96     99.26 o 
   4   1   1       39.10       11.58      7.69 o 
   5   1   1    11390.67    10981.09    141.44 o 
   6   1   1       25.61       22.90      9.69 o 
   7   1   1     1478.44     1406.00     31.64 o 
   8   1   1      544.12      610.33     21.82 o 
   9   1   1      207.49      236.18     17.09 o 
  10   1   1       21.80        1.60     17.81 o 
  11   1   1      264.98      305.71     23.77 o 
  12   1   1      152.17      133.77     45.41 o 
  13   1   1       11.85      -38.29     38.29 o 
  14   1   1       35.05      -16.24     43.34 o 
 -14   2   1        2.20       23.20     43.44 o 
 -13   2   1        3.91        1.07     54.20 o 
 -12   2   1       26.96       -0.59     25.14 o 
 -11   2   1       61.39       55.13     22.32 o 
 -10   2   1       22.23       27.80     20.50 o 
  -9   2   1       26.82       31.98     14.53 o 
  -8   2   1      193.07      214.99     14.83 o 
  -7   2   1       65.11       63.35     10.54 o 
  -6   2   1       36.77       29.81      8.16 o 
  -5   2   1      182.81      197.03      9.66 o 
  -4   2   1      471.55      463.16     12.90 o 
  -3   2   1     2041.55     2159.84     29.70 o 
  -2   2   1      397.99      451.16     10.87 o 
  -1   2   1     1726.50     1796.56     19.56 o 
   0   2   1     2758.98     2882.25     29.55 o 
   1   2   1     5261.89     5358.66     52.73 o 
   2   2   1     1669.76     1676.26     28.02 o 
   3   2   1      266.40      299.36      8.26 o 
   4   2   1     2041.47     2238.43     35.95 o 
   5   2   1       37.12       25.18      9.53 o 
   6   2   1        1.01       -7.21     12.22 o 
   7   2   1      132.73      153.71     13.91 o 
   8   2   1      111.94      134.17     15.12 o 
   9   2   1       54.96       78.48     16.61 o 
  10   2   1        2.99       -3.71     17.58 o 
  11   2   1        3.19        2.19     19.60 o 
  12   2   1       38.85      -30.52     30.52 o 
  13   2   1       13.34      -13.16     35.65 o 
  14   2   1       44.29       83.79     64.29 o 
 -14   3   1        2.28      -34.59     60.08 o 
 -13   3   1       69.99       53.42     41.07 o 
 -12   3   1       30.42       38.18     27.21 o 
 -11   3   1      523.65      569.17     33.78 o 
 -10   3   1       61.83       48.86     20.08 o 
  -9   3   1      843.30      804.70     26.59 o 
  -8   3   1      170.14      185.26     17.14 o 
  -7   3   1     1555.74     1546.50     38.08 o 
  -6   3   1      809.71      800.65     17.97 o 
  -5   3   1     2521.72     2627.42     36.95 o 
  -4   3   1     4103.99     3904.64     56.45 o 
  -3   3   1      354.43      328.53      9.39 o 
  -2   3   1     8490.54     8187.88     89.07 o 
  -1   3   1     9047.63     8973.39     86.58 o 
   0   3   1     6764.63     6573.77     64.40 o 
   1   3   1     3640.26     3568.44     37.06 o 
   2   3   1     6550.98     6577.58     65.66 o 
   3   3   1     7719.20     7620.87    104.96 o 
   4   3   1      995.06      921.83     35.11 o 
   5   3   1     3683.25     3401.78     45.54 o 
   6   3   1      165.01      205.51     14.35 o 
   7   3   1     3688.15     3672.90     52.68 o 
   8   3   1      443.85      425.55     24.10 o 
   9   3   1     1127.29     1176.02     42.58 o 
  10   3   1      871.78      920.89     31.34 o 
  11   3   1        5.21      -18.86     23.25 o 
  12   3   1       13.51       35.04     28.11 o 
  13   3   1        1.79      -46.42     46.42 o 
 -13   4   1        0.07       44.88     31.37 o 
 -12   4   1        7.70      -14.03     27.35 o 
 -11   4   1       17.65       13.69     27.33 o 
 -10   4   1        8.26        9.61     21.26 o 
  -9   4   1      145.88      133.23     21.49 o 
  -8   4   1      468.30      441.59     24.94 o 
  -7   4   1      147.26      158.63     17.29 o 
  -6   4   1        0.16       -8.96     10.28 o 
  -5   4   1      147.01      161.77     18.89 o 
  -4   4   1      353.05      371.06     11.69 o 
  -3   4   1        5.35        3.04      8.22 o 
  -2   4   1     1977.38     2193.46     43.78 o 
  -1   4   1       65.66       75.46      7.67 o 
   0   4   1      508.06      488.40     12.63 o 
   1   4   1       85.13       80.63      6.07 o 
   2   4   1      189.19      203.47      8.05 o 
   3   4   1      646.28      739.30     14.86 o 
   4   4   1       90.67      110.53      9.19 o 
   5   4   1      528.79      518.06     21.93 o 
   6   4   1       87.91       88.27     15.12 o 
   7   4   1        1.99      -10.51     14.42 o 
   8   4   1      145.96      149.11     19.16 o 
   9   4   1     2016.68     1886.64     45.68 o 
  10   4   1        1.29       -4.58     18.53 o 
  11   4   1        0.22      -10.48     24.75 o 
  12   4   1        1.86       32.79     27.46 o 
  13   4   1       12.54       21.78     35.44 o 
 -13   5   1        4.54       24.76     31.94 o 
 -12   5   1        3.68        1.70     27.97 o 
 -11   5   1      213.51      236.72     28.48 o 
 -10   5   1       79.78       90.82     23.65 o 
  -9   5   1      587.09      567.83     32.50 o 
  -8   5   1      582.98      566.95     34.03 o 
  -7   5   1     1515.61     1416.52     35.13 o 
  -6   5   1     2114.07     1962.40     38.84 o 
  -5   5   1     2500.49     2441.59     36.81 o 
  -4   5   1     4158.41     4122.32     58.32 o 
  -3   5   1     1814.10     1946.98     22.93 o 
  -2   5   1    18316.30    17545.33    224.75 o 
  -1   5   1      488.31      573.22     11.93 o 
   0   5   1    10578.75     9846.81     88.72 o 
   1   5   1     2329.16     2388.68     24.13 o 
   2   5   1     1239.58     1153.34     16.16 o 
   3   5   1     3760.61     3760.52     75.57 o 
   4   5   1      533.62      457.97     16.19 o 
   5   5   1     3962.46     3654.49     69.46 o 
   6   5   1       74.60       80.34     14.58 o 
   7   5   1     1245.83     1145.01     31.87 o 
   8   5   1      117.31      132.83     20.60 o 
   9   5   1     2215.82     2230.04     50.70 o 
  10   5   1       14.08       21.27     39.19 o 
  11   5   1      146.90      172.19     29.14 o 
  12   5   1      116.67       96.18     31.49 o 
  13   5   1        3.30      -15.56     32.10 o 
 -13   6   1        1.57        3.82     40.71 o 
 -12   6   1       23.64       53.57     30.23 o 
 -11   6   1      104.60       82.67     36.79 o 
 -10   6   1       26.31       35.32     23.09 o 
  -9   6   1        4.54      -27.61     27.61 o 
  -8   6   1      262.00      224.75     23.04 o 
  -7   6   1      610.48      576.13     26.36 o 
  -6   6   1      214.73      225.83     18.40 o 
  -5   6   1      383.69      379.43     25.57 o 
  -4   6   1      379.91      436.10     19.45 o 
  -3   6   1        1.92        3.95      6.07 o 
  -2   6   1      252.16      290.12     11.89 o 
  -1   6   1        0.65        0.84      7.24 o 
   0   6   1      254.66      264.84     10.18 o 
   1   6   1      151.65      138.62      9.76 o 
   2   6   1      812.77      849.50     14.69 o 
   3   6   1       17.69       18.29      7.98 o 
   4   6   1     1629.90     1865.11     34.23 o 
   5   6   1       18.82       41.05     15.51 o 
   6   6   1       20.54       16.51     16.94 o 
   7   6   1      300.49      275.58     21.60 o 
   8   6   1        4.52        3.03     18.06 o 
   9   6   1       63.35       56.19     21.64 o 
  10   6   1        2.00        9.47     24.12 o 
  11   6   1        0.99      -11.35     26.33 o 
  12   6   1        0.00      -28.34     28.34 o 
 -12   7   1        6.26       -6.23     30.14 o 
 -11   7   1      279.06      302.76     43.41 o 
 -10   7   1      304.95      318.76     29.93 o 
  -9   7   1     1423.88     1304.17     40.06 o 
  -8   7   1      351.78      331.60     39.10 o 
  -7   7   1      107.25       98.57     19.33 o 
  -6   7   1     1686.46     1576.61     36.77 o 
  -5   7   1      537.63      540.08     19.22 o 
  -4   7   1     3905.56     3842.95     54.08 o 
  -3   7   1      877.69      913.70     27.51 o 
  -2   7   1     1367.63     1426.00     23.67 o 
  -1   7   1       85.33      106.23     10.19 o 
   0   7   1     3422.63     3444.34     41.00 o 
   1   7   1     2857.85     2831.70     31.77 o 
   2   7   1     3996.66     3860.90     41.04 o 
   3   7   1     6375.44     6467.21     77.44 o 
   4   7   1        6.78        4.56     11.69 o 
   5   7   1     2274.41     2175.90     50.43 o 
   6   7   1        5.56      -17.84     17.84 o 
   7   7   1     4714.22     4349.56     72.22 o 
   8   7   1        7.32        1.10     18.98 o 
   9   7   1      215.77      196.02     25.70 o 
  10   7   1      364.62      400.36     31.89 o 
  11   7   1        1.25      -20.29     27.17 o 
  12   7   1       22.51      -15.40     39.05 o 
 -12   8   1        0.20       61.77     43.39 o 
 -11   8   1        0.21       -8.27     27.89 o 
 -10   8   1      152.95      143.26     27.90 o 
  -9   8   1        0.01      -21.76     22.98 o 
  -8   8   1      155.12      141.85     23.26 o 
  -7   8   1       10.61      -12.78     15.07 o 
  -6   8   1      625.79      638.02     23.10 o 
  -5   8   1        0.55      -12.31     12.31 o 
  -4   8   1       20.04       20.17     10.87 o 
  -3   8   1      145.72      147.69     11.39 o 
  -2   8   1       12.20       13.37     10.45 o 
  -1   8   1      302.69      312.71     15.89 o 
   0   8   1       37.64       50.92      9.10 o 
   1   8   1      648.24      687.04     15.20 o 
   2   8   1       73.64       65.03     10.19 o 
   3   8   1        1.27       -9.44     10.23 o 
   4   8   1        9.37       18.93     13.13 o 
   5   8   1      136.67      107.41     16.46 o 
   6   8   1       93.27       99.55     21.12 o 
   7   8   1      649.78      598.06     33.71 o 
   8   8   1        4.37      -11.40     20.66 o 
   9   8   1       13.88        6.83     23.18 o 
  10   8   1      178.56      217.33     29.40 o 
  11   8   1        3.34      -27.69     27.69 o 
 -11   9   1        5.17      -31.20     40.77 o 
 -10   9   1        9.55      -14.48     26.95 o 
  -9   9   1      184.43      187.94     27.26 o 
  -8   9   1       35.81       -5.23     21.28 o 
  -7   9   1      567.52      593.42     35.01 o 
  -6   9   1      285.81      300.63     22.23 o 
  -5   9   1      866.21      956.77     25.63 o 
  -4   9   1     1257.31     1258.64     26.90 o 
  -3   9   1       20.28        4.94     17.70 o 
  -2   9   1     2692.71     2564.25     50.78 o 
  -1   9   1      153.96      190.27     19.88 o 
   0   9   1     2336.15     2259.53     35.94 o 
   1   9   1     1384.28     1529.10     26.95 o 
   2   9   1      860.47      807.51     20.23 o 
   3   9   1      577.74      573.17     19.92 o 
   4   9   1      388.29      398.38     21.21 o 
   5   9   1      437.69      397.75     22.84 o 
   6   9   1       28.56       18.58     25.51 o 
   7   9   1      463.34      421.15     26.92 o 
   8   9   1      240.76      256.09     38.02 o 
   9   9   1      181.71      151.79     28.00 o 
  10   9   1       72.51       83.42     54.64 o 
  11   9   1       81.07       81.97     64.92 o 
 -10  10   1       52.11       72.76     42.57 o 
  -9  10   1        0.01      -21.08     25.09 o 
  -8  10   1        0.21      -22.44     22.44 o 
  -7  10   1        4.21      -20.19     20.42 o 
  -6  10   1        8.00       20.87     23.17 o 
  -5  10   1       35.19       32.36     14.55 o 
  -4  10   1        3.39       -0.82     12.51 o 
  -3  10   1        3.65        2.45     19.41 o 
  -2  10   1        0.04      -14.91     20.47 o 
  -1  10   1       78.43       84.36     25.32 o 
   0  10   1        0.62      -10.99     10.99 o 
   1  10   1      121.66      133.03     22.11 o 
   2  10   1        3.16       17.48     12.02 o 
   3  10   1       35.40       31.92     18.92 o 
   4  10   1       75.35       75.89     17.05 o 
   5  10   1        1.00      -16.52     16.78 o 
   6  10   1      324.37      385.10     25.49 o 
   7  10   1       21.69        3.19     20.41 o 
   8  10   1        0.10       11.91     49.60 o 
   9  10   1       93.11       96.00     32.05 o 
  10  10   1       19.09      -29.27     59.05 o 
  -9  11   1       41.65       97.06     45.33 o 
  -8  11   1       32.33       27.76     38.13 o 
  -7  11   1      364.62      314.88     50.01 o 
  -6  11   1      130.74      107.31     21.17 o 
  -5  11   1      188.73      199.28     25.37 o 
  -4  11   1      296.37      356.70     30.14 o 
  -3  11   1      228.16      221.18     35.05 o 
  -2  11   1      345.45      398.70     25.37 o 
  -1  11   1       36.47       18.88     26.63 o 
   0  11   1      376.78      385.17     28.91 o 
   1  11   1       52.50       35.01     22.69 o 
   2  11   1      281.29      305.22     23.54 o 
   3  11   1      132.74      170.93     17.91 o 
   4  11   1       25.34       11.66     17.36 o 
   5  11   1      751.99      781.00     35.94 o 
   6  11   1        0.01      -20.02     20.02 o 
   7  11   1      466.79      440.48     36.10 o 
   8  11   1        4.75       -9.21     28.82 o 
   9  11   1       75.23      162.13     65.36 o 
  -8  12   1       82.92      -30.44     42.59 o 
  -7  12   1       24.33        6.14     23.65 o 
  -6  12   1        9.10       -9.76     22.32 o 
  -5  12   1        2.77       -3.89     17.67 o 
  -4  12   1        0.45      -36.33     36.33 o 
  -3  12   1       11.01      -12.07     43.96 o 
  -2  12   1      200.56      194.34     24.47 o 
  -1  12   1       53.90       35.42     25.24 o 
   0  12   1       49.68       44.82     25.79 o 
   1  12   1       34.08       39.64     25.71 o 
   2  12   1      368.61      354.37     31.83 o 
   3  12   1       66.15       87.06     16.40 o 
   4  12   1        9.87        3.46     18.93 o 
   5  12   1       50.39       40.39     20.84 o 
   6  12   1       31.68       77.81     25.68 o 
   7  12   1        7.00      -26.11     32.66 o 
   8  12   1        5.80       17.47     60.04 o 
  -7  13   1      179.79      187.98     77.89 o 
  -6  13   1       95.30      111.12     34.76 o 
  -5  13   1       58.52       19.72     41.93 o 
  -4  13   1       35.75      -22.44     40.78 o 
  -3  13   1        8.12       21.63     37.93 o 
  -2  13   1      375.82      411.84     35.64 o 
  -1  13   1        7.59        6.44     29.16 o 
   0  13   1      342.23      405.86     35.15 o 
   1  13   1       19.88       26.87     34.11 o 
   2  13   1       18.70      -26.02     28.38 o 
   3  13   1      607.92      644.28     53.43 o 
   4  13   1       28.09      -17.19     53.61 o 
   5  13   1      176.38      226.17     28.92 o 
   6  13   1       23.63       52.39     26.91 o 
  -5  14   1       20.45       51.85     60.06 o 
  -4  14   1      128.12      160.45     70.58 o 
  -3  14   1       97.52       38.72     43.46 o 
  -2  14   1       25.74      -20.38     32.27 o 
  -1  14   1      136.07      136.78     34.52 o 
   0  14   1        0.83      -13.01     33.28 o 
   1  14   1        3.06      -16.16     50.33 o 
   2  14   1        0.30      -21.23     32.47 o 
   3  14   1       18.82      -29.50     57.02 o 
   4  14   1       40.72      -46.78     59.44 o 
 -14   0   2        0.75       66.47     60.20 o 
 -13   0   2      303.43      366.32     57.58 o 
 -12   0   2        8.53      -25.93     45.67 o 
 -11   0   2      109.16      128.98     45.15 o 
 -10   0   2       19.25       20.64     19.02 o 
  -9   0   2     1401.07     1406.31     36.32 o 
  -8   0   2     1004.54     1080.21     29.33 o 
  -7   0   2       58.11      127.28     18.85 o 
  -6   0   2     4517.72     4738.38    149.57 o 
  -5   0   2      228.06      297.94     21.09 o 
  -4   0   2     8594.58     8510.29    132.01 o 
  -3   0   2     5729.53     6048.57    135.65 o 
  -1   0   2     7414.29     7589.53    163.60 o 
   0   0   2     3447.05     3279.81     52.39 o 
   1   0   2     4537.07     4650.84    103.13 o 
   2   0   2    11684.24    11268.69    241.08 o 
   3   0   2    16577.78    15957.69    244.48 o 
   4   0   2      160.29      211.68     13.48 o 
   5   0   2     1991.94     1900.25     42.60 o 
   6   0   2      632.41      659.82     27.94 o 
   7   0   2      746.18      747.99     32.66 o 
   8   0   2     1078.47     1009.11     38.42 o 
   9   0   2      570.93      592.89     44.57 o 
  10   0   2      754.38      753.29     56.03 o 
  11   0   2       26.30       28.47     39.23 o 
  12   0   2      269.14      335.58     40.65 o 
  13   0   2        0.90      142.44     60.68 o 
 -14   1   2       18.19       28.59     41.94 o 
 -13   1   2        1.55      -35.03     35.03 o 
 -12   1   2      144.43      137.03     36.75 o 
 -11   1   2       86.68       98.51     25.42 o 
 -10   1   2       82.47      109.90     17.01 o 
  -9   1   2       33.01       31.64     11.87 o 
  -8   1   2      253.75      317.48     15.51 o 
  -7   1   2      108.73      121.13     13.04 o 
  -6   1   2     3037.17     3260.82     35.47 o 
  -5   1   2       15.54       13.03      6.18 o 
  -4   1   2      288.07      299.52     11.14 o 
  -3   1   2     1074.29     1192.11     17.55 o 
  -2   1   2      953.54     1087.82     21.88 o 
  -1   1   2    11645.42    11490.32    172.30 o 
   0   1   2       72.63      103.11      5.02 o 
   1   1   2      640.35      692.43     14.05 o 
   2   1   2      531.87      576.44     11.29 o 
   3   1   2       48.79       42.06      7.71 o 
   4   1   2     1169.58     1205.58     18.20 o 
   5   1   2        1.95        3.29      8.38 o 
   6   1   2      179.68      218.52     16.20 o 
   7   1   2      149.57      218.34     15.74 o 
   8   1   2       32.75       13.34     14.05 o 
   9   1   2      202.44      203.92     22.37 o 
  10   1   2       12.26       10.45     18.63 o 
  11   1   2        3.87      -10.85     23.04 o 
  12   1   2       36.58       63.90     27.24 o 
  13   1   2       36.88       17.79     61.29 o 
 -14   2   2       36.17      139.30     44.62 o 
 -13   2   2      187.57      170.45     40.18 o 
 -12   2   2       16.19       16.00     34.51 o 
 -11   2   2     1066.96     1069.30     56.16 o 
 -10   2   2      448.94      411.99     28.41 o 
  -9   2   2      200.73      201.48     22.44 o 
  -8   2   2      158.61      192.87     12.55 o 
  -7   2   2     3055.30     3136.30     36.18 o 
  -6   2   2     1396.07     1401.84     20.10 o 
  -5   2   2      127.57      100.33     10.45 o 
  -4   2   2     4483.80     4586.09     49.15 o 
  -3   2   2      286.24      312.24     13.98 o 
  -2   2   2    22038.74    22035.09    267.25 o 
  -1   2   2     5394.55     5665.50     62.48 o 
   0   2   2    17727.12    16921.47    179.26 o 
   1   2   2    32563.38    28668.22    505.06 o 
   2   2   2     3834.11     3759.15     40.71 o 
   3   2   2    10868.95    10108.73    112.00 o 
   4   2   2     1065.89     1194.94     22.73 o 
   5   2   2    16034.44    16204.91    204.42 o 
   6   2   2      389.21      361.70     16.62 o 
   7   2   2     1272.39     1271.92     34.17 o 
   8   2   2     1012.58     1018.41     27.74 o 
   9   2   2      572.95      574.92     28.83 o 
  10   2   2      396.26      446.59     27.14 o 
  11   2   2        9.20        0.35     20.69 o 
  12   2   2      339.97      421.19     48.43 o 
  13   2   2       31.08        6.51     71.97 o 
 -14   3   2        1.82       -0.48     40.43 o 
 -13   3   2        3.57       -9.42     64.87 o 
 -12   3   2        0.78       -3.31     25.00 o 
 -11   3   2        2.96       -1.01     22.10 o 
 -10   3   2       22.08       26.95     20.04 o 
  -9   3   2       12.85        3.89     18.25 o 
  -8   3   2        1.12      -12.20     12.20 o 
  -7   3   2      113.51      109.93      9.92 o 
  -6   3   2       20.99       17.16      8.45 o 
  -5   3   2      639.05      617.96     14.49 o 
  -4   3   2       37.35       49.10      7.79 o 
  -3   3   2     2229.80     2386.37     36.45 o 
  -2   3   2     3674.65     3640.47     42.14 o 
  -1   3   2    22719.47    21509.39    203.34 o 
   0   3   2     1372.45     1411.47     19.54 o 
   1   3   2       85.15       66.88      5.35 o 
   2   3   2       10.22       10.88      4.58 o 
   3   3   2      116.34      105.88      7.25 o 
   4   3   2       55.74       84.19      9.19 o 
   5   3   2     1170.13     1270.18     27.51 o 
   6   3   2        4.37        9.82     10.74 o 
   7   3   2       21.61       29.12     17.27 o 
   8   3   2      228.16      246.45     21.99 o 
   9   3   2       20.13      -19.17     19.99 o 
  10   3   2      469.28      439.52     26.49 o 
  11   3   2       28.72       -4.16     20.77 o 
  12   3   2        0.02       -7.86     29.25 o 
  13   3   2       66.60      105.33     39.63 o 
 -13   4   2       27.76        7.70     40.23 o 
 -12   4   2       10.30      -15.64     25.66 o 
 -11   4   2      130.90      207.94     26.33 o 
 -10   4   2        3.54       37.00     21.02 o 
  -9   4   2      847.08      851.80     36.08 o 
  -8   4   2       81.43       99.09     18.24 o 
  -7   4   2      318.04      312.49     21.50 o 
  -6   4   2     2331.27     2294.06     31.14 o 
  -5   4   2      866.73      892.58     19.88 o 
  -4   4   2     6283.06     5815.93     61.70 o 
  -3   4   2      260.62      251.20      9.52 o 
  -2   4   2     5811.69     5428.59     51.18 o 
  -1   4   2     5569.64     5932.95     62.33 o 
   0   4   2     6846.39     6616.10     73.92 o 
   1   4   2     3850.65     3837.08     35.35 o 
   2   4   2     2992.00     3034.69     40.78 o 
   3   4   2      903.83      663.31     13.73 o 
   4   4   2       21.19       21.08      6.96 o 
   5   4   2     2974.80     2776.04     84.56 o 
   6   4   2      281.23      283.01     36.12 o 
   7   4   2      482.61      455.87     36.38 o 
   8   4   2      362.89      348.65     38.36 o 
   9   4   2       92.75       74.65     20.97 o 
  10   4   2      640.09      662.93     33.81 o 
  11   4   2       15.74       37.76     26.49 o 
  12   4   2      356.65      395.74     36.40 o 
  13   4   2       60.80       81.00     34.29 o 
 -13   5   2        1.40       32.38     32.97 o 
 -12   5   2       25.15       45.78     28.34 o 
 -11   5   2       74.65       54.75     35.43 o 
 -10   5   2       10.05        9.79     21.70 o 
  -9   5   2       13.58       24.21     19.54 o 
  -8   5   2     1285.81     1165.40     34.11 o 
  -7   5   2        0.37       -1.56     14.33 o 
  -6   5   2      190.30      208.49     19.07 o 
  -5   5   2      426.72      448.18     16.78 o 
  -4   5   2      151.87      195.34      9.27 o 
  -3   5   2       67.96       63.77      7.29 o 
  -2   5   2      534.91      600.16     11.63 o 
  -1   5   2      427.99      425.91     14.06 o 
   0   5   2      617.62      606.73     13.16 o 
   1   5   2      559.68      571.91     12.80 o 
   2   5   2      504.42      502.64     12.69 o 
   3   5   2      409.47      464.11     14.98 o 
   4   5   2      126.48      155.58     10.15 o 
   5   5   2        6.29       10.09     14.77 o 
   6   5   2        6.60       12.05     16.80 o 
   7   5   2      469.54      458.88     29.30 o 
   8   5   2      471.88      376.77     26.62 o 
   9   5   2      514.90      535.31     30.89 o 
  10   5   2        0.08        0.94     23.31 o 
  11   5   2        3.85       -7.49     26.44 o 
  12   5   2        4.65      -44.45     46.82 o 
  13   5   2        1.65      -15.21     32.80 o 
 -13   6   2      198.18      288.17     71.12 o 
 -12   6   2        0.20        4.36     28.66 o 
 -11   6   2      211.85      250.86     30.20 o 
 -10   6   2      293.23      267.36     27.70 o 
  -9   6   2      619.82      574.79     45.55 o 
  -8   6   2       55.49       43.86     19.04 o 
  -7   6   2      979.59      927.70     32.40 o 
  -6   6   2     1369.86     1352.54     33.02 o 
  -5   6   2      277.01      267.76     14.87 o 
  -4   6   2      982.01      976.32     16.11 o 
  -3   6   2        7.14        2.65      6.70 o 
  -2   6   2      447.61      343.69     10.75 o 
  -1   6   2     1360.77     1317.70     28.01 o 
   0   6   2     2533.66     2446.46     30.65 o 
   1   6   2     2171.84     2032.93     23.19 o 
   2   6   2     1355.99     1387.41     21.99 o 
   3   6   2     4258.54     4074.77     47.17 o 
   4   6   2      105.92      107.83     16.20 o 
   5   6   2     3790.41     3653.58     59.09 o 
   6   6   2      348.57      364.35     29.62 o 
   7   6   2      368.23      366.02     28.60 o 
   8   6   2       85.94       95.30     29.86 o 
   9   6   2       44.56       13.89     23.26 o 
  10   6   2      214.35      242.28     28.76 o 
  11   6   2        2.90      -26.05     26.05 o 
  12   6   2       31.65       13.07     32.55 o 
 -12   7   2        0.02       -1.04     30.32 o 
 -11   7   2       34.49       45.79     27.78 o 
 -10   7   2      548.13      555.40     34.59 o 
  -9   7   2      105.23       93.52     23.48 o 
  -8   7   2       48.11       54.74     19.77 o 
  -7   7   2      278.96      265.53     24.30 o 
  -6   7   2      224.67      229.42     16.60 o 
  -5   7   2        2.49        2.14     11.37 o 
  -4   7   2      185.26      217.84     15.22 o 
  -3   7   2       13.81       16.03      8.09 o 
  -2   7   2       66.78       85.47     12.04 o 
  -1   7   2        5.50       19.22     10.66 o 
   0   7   2      732.38      722.61     13.06 o 
   1   7   2      366.10      395.79     10.64 o 
   2   7   2      776.09      785.91     13.81 o 
   3   7   2       26.03       12.99     12.01 o 
   4   7   2        0.86      -12.21     12.21 o 
   5   7   2        5.06      -10.30     23.06 o 
   6   7   2      394.95      383.33     27.83 o 
   7   7   2      129.75       97.55     24.54 o 
   8   7   2       74.74      135.01     27.56 o 
   9   7   2        6.67       15.19     28.23 o 
  10   7   2        8.21       -4.95     24.76 o 
  11   7   2        0.12      -27.72     28.16 o 
  12   7   2       25.25       45.56     41.35 o 
 -12   8   2        7.05        3.65     60.74 o 
 -11   8   2      118.05      112.42     36.06 o 
 -10   8   2      102.39      109.23     26.96 o 
  -9   8   2      223.27      287.53     43.03 o 
  -8   8   2      197.57      236.82     25.13 o 
  -7   8   2     1189.88     1089.65     39.29 o 
  -6   8   2      905.46      927.14     32.49 o 
  -5   8   2       18.95        7.86     12.85 o 
  -4   8   2     1719.19     1719.17     30.74 o 
  -3   8   2       17.87       15.46      9.87 o 
  -2   8   2     2936.47     2995.75     67.54 o 
  -1   8   2      596.96      585.43     25.12 o 
   0   8   2     4604.54     4562.91     51.69 o 
   1   8   2     1069.28     1029.85     17.38 o 
   2   8   2      819.50      858.38     16.76 o 
   3   8   2     1891.24     1898.93     50.91 o 
   4   8   2       28.41       22.34     12.84 o 
   5   8   2      694.39      698.06     24.01 o 
   6   8   2      353.66      414.51     26.37 o 
   7   8   2      596.80      573.90     34.59 o 
   8   8   2      276.81      286.04     30.83 o 
   9   8   2      101.58      125.64     29.75 o 
  10   8   2      220.57      225.85     37.29 o 
  11   8   2        1.24      -21.12     38.63 o 
 -11   9   2       26.06        4.40     48.72 o 
 -10   9   2        0.53      -16.12     27.21 o 
  -9   9   2       37.96       42.95     28.35 o 
  -8   9   2        0.85      -21.47     21.47 o 
  -7   9   2       10.15       -1.75     20.35 o 
  -6   9   2       12.44       13.27     17.75 o 
  -5   9   2      143.15      126.15     15.32 o 
  -4   9   2       56.38       61.86     12.04 o 
  -3   9   2      480.33      513.31     40.51 o 
  -2   9   2       31.77       75.37     36.04 o 
  -1   9   2        0.56       19.34     13.93 o 
   0   9   2       23.03       11.40      9.55 o 
   1   9   2      186.60      208.47     13.16 o 
   2   9   2       51.47       42.21     13.31 o 
   3   9   2        9.85       12.33     13.31 o 
   4   9   2        5.34      -13.65     13.65 o 
   5   9   2       61.49       56.01     15.87 o 
   6   9   2      521.02      418.94     23.87 o 
   7   9   2       76.54       50.29     21.60 o 
   8   9   2       49.74        0.39     26.93 o 
   9   9   2       25.31       39.52     31.18 o 
  10   9   2       15.07       29.67     35.06 o 
  11   9   2        6.81       22.59     59.41 o 
 -10  10   2        2.43      -23.19     40.68 o 
  -9  10   2      276.00      297.67     31.11 o 
  -8  10   2      244.58      248.38     27.58 o 
  -7  10   2       31.34       31.93     21.70 o 
  -6  10   2       69.67       87.08     19.91 o 
  -5  10   2       22.83        1.76     16.00 o 
  -4  10   2      260.54      315.44     29.12 o 
  -3  10   2       21.75       33.77     21.60 o 
  -2  10   2     1211.15     1178.07     77.55 o 
  -1  10   2      526.45      459.45     29.59 o 
   0  10   2      564.21      556.02     18.69 o 
   1  10   2     1366.61     1328.59     29.83 o 
   2  10   2       83.67       83.97     13.25 o 
   3  10   2     1652.35     1677.97     37.43 o 
   4  10   2        4.67       -3.11     18.87 o 
   5  10   2       52.46      114.01     42.72 o 
   6  10   2       17.86        4.32     24.58 o 
   7  10   2      436.22      445.11     30.21 o 
   8  10   2       12.00      -22.64     22.64 o 
   9  10   2       48.32       16.48     31.94 o 
  10  10   2      150.89      185.64     65.84 o 
  -9  11   2       19.29       -0.47     42.39 o 
  -8  11   2       65.69       71.58     26.55 o 
  -7  11   2        0.11      -16.51     21.60 o 
  -6  11   2       19.27       12.08     25.76 o 
  -5  11   2      266.54      232.05     20.85 o 
  -4  11   2       94.73       91.34     34.54 o 
  -3  11   2       15.62      -10.45     30.11 o 
  -2  11   2       15.26      -32.21     32.56 o 
  -1  11   2      299.65      310.48     26.54 o 
   0  11   2       48.56       45.98     19.59 o 
   1  11   2       40.11       39.22     20.31 o 
   2  11   2      435.21      458.55     28.86 o 
   3  11   2      233.22      257.18     27.91 o 
   4  11   2       42.72       58.13     20.17 o 
   5  11   2        3.70      -18.48     18.48 o 
   6  11   2       22.63       51.13     22.60 o 
   7  11   2       26.36       25.32     24.12 o 
   8  11   2        0.10        6.10     30.90 o 
   9  11   2        5.23      -11.99     58.85 o 
  -8  12   2       47.59       81.93     46.23 o 
  -7  12   2       88.04      113.16     24.38 o 
  -6  12   2      236.73      257.15     25.04 o 
  -5  12   2        8.15      -32.25     58.23 o 
  -4  12   2      718.75      799.31    103.15 o 
  -3  12   2        4.63       42.34     48.66 o 
  -2  12   2      341.93      355.49     40.83 o 
  -1  12   2       92.98      117.38     27.40 o 
   0  12   2     1061.14     1048.63     42.70 o 
   1  12   2     1148.92     1168.96     44.98 o 
   2  12   2       20.16       34.93     23.26 o 
   3  12   2      807.82      884.31     37.81 o 
   4  12   2       85.49       62.18     22.03 o 
   5  12   2      657.08      637.44     32.73 o 
   6  12   2        4.09      -24.87     27.84 o 
   7  12   2       80.30       59.60     62.68 o 
   8  12   2      164.55      202.32     68.46 o 
  -7  13   2        0.10       13.51     45.59 o 
  -6  13   2        0.09      -12.16     18.59 o 
  -5  13   2        2.21       11.03     42.09 o 
  -4  13   2       17.93        7.09     40.88 o 
  -3  13   2        7.02       -1.73     38.22 o 
  -2  13   2      126.61      167.62     76.88 o 
  -1  13   2       61.85       29.51     29.01 o 
   0  13   2        4.62       34.15     29.19 o 
   1  13   2       91.35       97.70     31.79 o 
   2  13   2       20.27       -5.32     29.65 o 
   3  13   2        0.91      -25.18     68.94 o 
   4  13   2        6.46       -1.02     75.59 o 
   5  13   2        6.19      -11.72     26.07 o 
   6  13   2        1.31      -18.27     59.80 o 
  -5  14   2        3.09      -45.94     51.23 o 
  -4  14   2      370.89      515.50     56.18 o 
  -3  14   2       73.27      130.86    100.78 o 
  -2  14   2      230.40      199.67     47.18 o 
  -1  14   2      155.74      247.77     39.03 o 
   0  14   2       51.94       -0.03     32.89 o 
   1  14   2       33.94       22.37     33.19 o 
   2  14   2      191.54      153.08     45.91 o 
   3  14   2      182.93      193.57     47.51 o 
   4  14   2        2.20       38.24     63.06 o 
 -14   1   3        2.87       50.71     39.80 o 
 -13   1   3       12.08       45.79     41.00 o 
 -12   1   3        1.15       -6.28     32.97 o 
 -11   1   3      132.82      123.29     25.86 o 
 -10   1   3      115.48      153.03     16.46 o 
  -9   1   3      606.76      640.87     20.73 o 
  -8   1   3      548.43      562.12     15.83 o 
  -7   1   3      926.89      927.40     17.43 o 
  -6   1   3    10618.40    10671.58     98.39 o 
  -5   1   3        1.05       -0.70      5.53 o 
  -4   1   3     5422.85     5441.13     63.78 o 
  -3   1   3     1835.10     1825.51     29.04 o 
  -2   1   3     2313.02     2226.69     27.44 o 
  -1   1   3      705.72      620.88     10.05 o 
   0   1   3     5764.13     6384.96     63.92 o 
   1   1   3    12791.98    12600.93    179.56 o 
   2   1   3       85.46       90.83      6.30 o 
   3   1   3    10189.39    10056.93    100.29 o 
   4   1   3      757.56      716.71     14.82 o 
   5   1   3     1396.88     1113.86     19.71 o 
   6   1   3     1456.32     1456.73     24.52 o 
   7   1   3     1211.42     1155.43     27.37 o 
   8   1   3     3106.74     3064.70     48.94 o 
   9   1   3       86.36       99.25     33.88 o 
  10   1   3      833.04      868.05     58.32 o 
  11   1   3       31.00       18.09     25.05 o 
  12   1   3       41.63       32.62     28.37 o 
  13   1   3       10.05       37.01     59.64 o 
 -14   2   3        6.35       -2.63     38.92 o 
 -13   2   3        0.01      103.35     40.21 o 
 -12   2   3      129.43      119.00     29.59 o 
 -11   2   3       55.73       24.60     29.46 o 
 -10   2   3       14.53       -0.74     18.86 o 
  -9   2   3       48.13       39.94     14.27 o 
  -8   2   3       29.61       24.32     12.30 o 
  -7   2   3      118.52      146.27     11.80 o 
  -6   2   3      220.07      249.64     10.40 o 
  -5   2   3       36.47       46.94      7.44 o 
  -4   2   3        5.20       -2.51      5.91 o 
  -3   2   3        2.56        8.06      6.29 o 
  -2   2   3     1283.20     1465.08     31.85 o 
  -1   2   3    43116.07    37338.11    350.33 o 
   0   2   3        0.15       -1.24      3.76 o 
   1   2   3       17.20       35.11      4.67 o 
   2   2   3      322.49      309.05      8.97 o 
   3   2   3      480.04      538.36     12.25 o 
   4   2   3       57.14       49.29      7.19 o 
   5   2   3      139.26      169.69     10.26 o 
   6   2   3       91.16      109.68     12.96 o 
   7   2   3      361.37      346.24     18.66 o 
   8   2   3      116.43      131.78     20.08 o 
   9   2   3       20.51       36.10     17.41 o 
  10   2   3      323.39      312.47     23.83 o 
  11   2   3       27.74        3.39     21.79 o 
  12   2   3       20.03       23.85     27.54 o 
  13   2   3       18.60      -37.96     37.96 o 
 -14   3   3        0.48       10.74     41.14 o 
 -13   3   3       24.40       25.77     30.34 o 
 -12   3   3        6.31       43.27     54.88 o 
 -11   3   3      111.62      142.07     23.93 o 
 -10   3   3      150.50      169.26     31.58 o 
  -9   3   3     1143.58     1153.74     34.27 o 
  -8   3   3      428.50      426.24     29.20 o 
  -7   3   3      126.58      154.89     10.31 o 
  -6   3   3     2047.30     1993.02     25.26 o 
  -5   3   3        2.13        6.18      7.28 o 
  -4   3   3     7529.44     7335.42     85.17 o 
  -3   3   3      122.94      134.96      6.77 o 
  -2   3   3    13084.61    13182.46    127.46 o 
  -1   3   3     1202.99     1485.30     17.34 o 
   0   3   3     5144.31     5438.86     51.32 o 
   1   3   3    18323.06    17620.69    154.48 o 
   2   3   3      319.55      371.54      9.26 o 
   3   3   3     4494.30     4154.74     46.24 o 
   4   3   3     3958.41     4151.70     53.45 o 
   5   3   3     2882.06     2827.70     36.27 o 
   6   3   3     1310.13     1227.91     29.97 o 
   7   3   3     2196.58     2108.94     82.69 o 
   8   3   3      527.25      600.75     34.41 o 
   9   3   3      218.16      192.47     23.40 o 
  10   3   3      226.30      284.29     24.25 o 
  11   3   3       31.82       31.36     22.61 o 
  12   3   3      174.22      206.66     33.13 o 
  13   3   3       23.30       55.19     40.06 o 
 -14   4   3       20.18      -11.93     41.64 o 
 -13   4   3        4.90       -6.77     36.75 o 
 -12   4   3        4.25      -13.67     36.00 o 
 -11   4   3       90.26       94.13     31.34 o 
 -10   4   3       12.66       13.59     20.64 o 
  -9   4   3      102.08       88.11     29.42 o 
  -8   4   3       34.59       29.32     16.42 o 
  -7   4   3     1639.05     1631.19     36.47 o 
  -6   4   3        7.30       14.24      8.99 o 
  -5   4   3      159.17      171.00     10.43 o 
  -4   4   3      123.16      133.03      9.32 o 
  -3   4   3     1141.62     1241.16     18.86 o 
  -2   4   3      798.83      790.64     11.61 o 
  -1   4   3       40.23       53.83      5.52 o 
   0   4   3      226.75      259.68     10.47 o 
   1   4   3      187.79      228.29      8.26 o 
   2   4   3     2259.01     2686.24     32.83 o 
   3   4   3      145.32      158.23      8.54 o 
   4   4   3        0.31       -9.36      9.36 o 
   5   4   3       28.64       31.86     11.01 o 
   6   4   3      445.41      457.37     41.64 o 
   7   4   3      854.49      734.56     33.94 o 
   8   4   3       73.75      110.51     23.74 o 
   9   4   3      794.37      785.21     33.88 o 
  10   4   3        0.16      -31.80     34.89 o 
  11   4   3       38.38       31.81     31.18 o 
  12   4   3        0.82      -28.72     28.72 o 
  13   4   3       52.51       22.73     40.44 o 
 -13   5   3       40.58       -2.41     40.43 o 
 -12   5   3        0.21       -5.06     27.63 o 
 -11   5   3      155.81      179.83     27.45 o 
 -10   5   3      398.91      400.22     29.14 o 
  -9   5   3       27.14       28.40     19.66 o 
  -8   5   3     3084.16     2925.12     55.04 o 
  -7   5   3       48.89       67.99     18.14 o 
  -6   5   3     1792.92     1691.05     45.96 o 
  -5   5   3       26.28       36.95     12.76 o 
  -4   5   3     6729.78     6983.42     73.34 o 
  -3   5   3     2255.60     2354.13     29.18 o 
  -2   5   3     2272.13     2133.35     31.26 o 
  -1   5   3     7104.32     7253.42     74.70 o 
   0   5   3     2758.32     2753.83     28.27 o 
   1   5   3     3591.95     3478.25     31.93 o 
   2   5   3      102.30      166.78     14.02 o 
   3   5   3     6814.97     6779.42     72.87 o 
   4   5   3     2300.10     2324.05     45.11 o 
   5   5   3      999.74      880.29     25.27 o 
   6   5   3      682.29      668.89     33.19 o 
   7   5   3     1517.65     1335.63     43.81 o 
   8   5   3     2601.63     2421.78     61.85 o 
   9   5   3       20.37       44.81     26.72 o 
  10   5   3      927.12      934.86     38.87 o 
  11   5   3        0.45      -25.52     26.09 o 
  12   5   3      149.27      217.64     33.72 o 
 -13   6   3       21.84      -60.72     60.72 o 
 -12   6   3       93.11       74.75     30.42 o 
 -11   6   3      140.39       95.04     27.56 o 
 -10   6   3      250.23      232.73     26.96 o 
  -9   6   3        0.45        5.59     20.18 o 
  -8   6   3      793.47      751.26     30.45 o 
  -7   6   3       35.67       -7.07     16.05 o 
  -6   6   3        0.57      -10.41     10.65 o 
  -5   6   3      121.52       94.96     11.33 o 
  -4   6   3        0.10       -8.93      8.93 o 
  -3   6   3      295.65      304.75     17.47 o 
  -2   6   3      523.51      590.23     17.36 o 
  -1   6   3      676.68      761.74     14.59 o 
   0   6   3        9.45       -3.93      6.92 o 
   1   6   3       77.99      102.28      7.34 o 
   2   6   3      138.19      152.29      8.73 o 
   3   6   3      223.81      241.72     11.97 o 
   4   6   3       53.74       56.44     13.43 o 
   5   6   3        0.44        4.67     13.20 o 
   6   6   3       17.80       17.36     16.96 o 
   7   6   3      129.37      156.13     19.79 o 
   8   6   3        1.80       -2.24     23.27 o 
   9   6   3       48.88       11.22     39.37 o 
  10   6   3       28.46        1.34     39.73 o 
  11   6   3       28.93       24.83     28.30 o 
  12   6   3        2.34       18.88     32.54 o 
 -12   7   3        1.03      -30.29     30.29 o 
 -11   7   3        6.15       -7.64     26.83 o 
 -10   7   3      159.84      115.28     25.57 o 
  -9   7   3        3.79       -9.01     21.05 o 
  -8   7   3      287.28      342.96     26.00 o 
  -7   7   3      428.77      441.55     28.53 o 
  -6   7   3      998.50     1030.88     25.44 o 
  -5   7   3      119.30      158.82     13.52 o 
  -4   7   3     2334.41     2242.49     36.33 o 
  -3   7   3      636.79      583.51     18.69 o 
  -2   7   3     3226.18     3272.40     46.54 o 
  -1   7   3     3759.04     3697.53     40.48 o 
   0   7   3      181.23      191.11      9.35 o 
   1   7   3     5745.30     5647.45     51.82 o 
   2   7   3        4.98        4.42      7.30 o 
   3   7   3     1850.72     1728.14     26.14 o 
   4   7   3       81.46      104.93     21.56 o 
   5   7   3     3376.20     3308.14     57.04 o 
   6   7   3     1293.56     1323.03     35.06 o 
   7   7   3       39.04       38.95     18.74 o 
   8   7   3      305.72      300.50     25.89 o 
   9   7   3       51.25       49.77     28.77 o 
  10   7   3      172.70      215.59     36.77 o 
  11   7   3        2.93      -24.54     53.31 o 
  12   7   3       52.61      153.60     60.16 o 
 -12   8   3        3.19      -40.62     40.62 o 
 -11   8   3       22.10       21.83     30.87 o 
 -10   8   3       38.24       39.85     26.43 o 
  -9   8   3       90.40      107.57     24.48 o 
  -8   8   3        4.68      -18.19     20.19 o 
  -7   8   3        2.34      -11.26     26.16 o 
  -6   8   3      722.26      630.25     27.78 o 
  -5   8   3        9.09        3.35     12.16 o 
  -4   8   3      136.48      135.93     11.47 o 
  -3   8   3        5.28       20.94     12.91 o 
  -2   8   3       61.24       61.60      8.51 o 
  -1   8   3       78.11      110.38     10.23 o 
   0   8   3        3.35       -4.93      8.82 o 
   1   8   3       37.31       28.90      7.80 o 
   2   8   3       13.75       11.64     10.30 o 
   3   8   3       63.13       75.53     12.36 o 
   4   8   3        3.83        4.53     17.44 o 
   5   8   3      809.52      907.31     64.59 o 
   6   8   3       48.70       71.57     19.65 o 
   7   8   3       12.74        0.64     23.05 o 
   8   8   3        1.17      -19.45     26.12 o 
   9   8   3       97.31      100.27     31.08 o 
  10   8   3       80.62      114.05     34.14 o 
  11   8   3       11.53       -9.17     54.76 o 
 -11   9   3      328.76      367.82     48.93 o 
 -10   9   3       45.07       42.40     27.80 o 
  -9   9   3        6.18       18.32     42.95 o 
  -8   9   3      428.27      460.84     30.80 o 
  -7   9   3        4.23        1.30     21.90 o 
  -6   9   3      981.98      967.07     51.19 o 
  -5   9   3        2.17        8.94     15.96 o 
  -4   9   3     1615.74     1563.92     30.36 o 
  -3   9   3      354.15      368.27     31.47 o 
  -2   9   3     1187.86     1219.41     26.25 o 
  -1   9   3      984.59      947.07     20.21 o 
   0   9   3      650.31      638.03     20.62 o 
   1   9   3       24.52       11.06     11.23 o 
   2   9   3       21.09       -2.53     12.65 o 
   3   9   3     2009.03     1962.68     37.91 o 
   4   9   3      437.31      474.88     25.44 o 
   5   9   3     1705.83     1661.59     41.69 o 
   6   9   3      444.28      468.09     29.63 o 
   7   9   3      212.68      206.69     30.21 o 
   8   9   3      547.39      542.43     39.98 o 
   9   9   3       46.30        6.78     31.57 o 
  10   9   3      108.59        5.76     58.49 o 
 -10  10   3       85.65       40.67     42.72 o 
  -9  10   3        0.66      -24.79     24.79 o 
  -8  10   3        7.89      -19.65     23.60 o 
  -7  10   3       41.43       69.46     24.15 o 
  -6  10   3       72.53       33.62     22.72 o 
  -5  10   3        9.22        2.50     20.12 o 
  -4  10   3        6.61      -13.57     13.57 o 
  -3  10   3       44.71       49.82     19.82 o 
  -2  10   3       24.16       23.07     21.17 o 
  -1  10   3        1.66      -11.12     11.12 o 
   0  10   3      112.45      134.95     12.79 o 
   1  10   3      804.27      770.99     23.79 o 
   2  10   3        1.17       -4.95     15.46 o 
   3  10   3        0.21      -15.63     15.63 o 
   4  10   3      106.29      125.95     30.82 o 
   5  10   3      271.17      277.63     25.27 o 
   6  10   3      173.84      174.86     29.25 o 
   7  10   3      532.82      420.35     31.89 o 
   8  10   3        2.31       19.40     29.97 o 
   9  10   3        0.47       -8.97     55.91 o 
  -9  11   3       90.33       55.23     44.43 o 
  -8  11   3       56.03       60.92     25.65 o 
  -7  11   3       51.88       55.92     22.95 o 
  -6  11   3       83.51       98.66     24.32 o 
  -5  11   3        7.26       -4.10     16.57 o 
  -4  11   3     1275.99     1252.31     58.50 o 
  -3  11   3       70.14       74.91     27.37 o 
  -2  11   3      526.50      580.39     43.29 o 
  -1  11   3      647.47      599.99     36.00 o 
   0  11   3       67.73       97.72     24.72 o 
   1  11   3      938.60      984.97     41.00 o 
   2  11   3      111.65      113.34     18.59 o 
   3  11   3      693.26      690.27     27.96 o 
   4  11   3        8.28        2.45     19.66 o 
   5  11   3      227.73      268.04     26.67 o 
   6  11   3      671.40      602.38     33.45 o 
   7  11   3       16.09       46.66     29.80 o 
   8  11   3       88.02      147.12     62.94 o 
  -8  12   3        7.15      -42.97     42.97 o 
  -7  12   3        0.20       -6.52     32.10 o 
  -6  12   3        0.41       17.07     19.52 o 
  -5  12   3       13.03       12.21     38.95 o 
  -4  12   3      131.08      116.37     41.56 o 
  -3  12   3       14.80       28.80     36.39 o 
  -2  12   3       75.26       59.21     32.99 o 
  -1  12   3       18.07       32.40     26.72 o 
   0  12   3       50.61       66.37     27.04 o 
   1  12   3       14.58       13.30     26.57 o 
   2  12   3      147.76      138.28     29.56 o 
   3  12   3        7.77        7.21     19.55 o 
   4  12   3      102.36      114.55     68.04 o 
   5  12   3        9.25       -8.17     26.66 o 
   6  12   3       11.18        2.34     28.68 o 
   7  12   3       11.57       39.75     59.76 o 
  -7  13   3       44.76       48.37     50.58 o 
  -6  13   3      184.82      198.80     21.48 o 
  -5  13   3       81.98       50.95     61.07 o 
  -4  13   3      136.11      179.56     45.31 o 
  -3  13   3        1.69       -6.76     38.77 o 
  -2  13   3      161.86      172.03     41.69 o 
  -1  13   3       59.05       84.68     31.22 o 
   0  13   3        5.00       -0.99     28.24 o 
   1  13   3      163.34      168.06     36.19 o 
   2  13   3      115.25       60.62     39.43 o 
   3  13   3       83.35      109.77     41.57 o 
   4  13   3        0.72      -26.20     26.20 o 
   5  13   3      185.88      200.18     33.36 o 
   6  13   3       43.37       48.88     63.85 o 
  -4  14   3        3.73      -22.89     45.51 o 
  -3  14   3      372.64      423.66     52.80 o 
  -2  14   3       11.52      -41.70     41.70 o 
  -1  14   3       27.42      -24.64     33.40 o 
   0  14   3        0.92        4.36     33.11 o 
   1  14   3        3.32      -28.31     33.02 o 
   2  14   3       20.91        9.11     41.85 o 
   3  14   3       23.87       79.87     45.49 o 
   4  14   3       12.78       17.75     61.83 o 
 -14   0   4        2.50       47.06     51.74 o 
 -13   0   4       82.26       69.53     53.97 o 
 -12   0   4      213.58      150.02     52.34 o 
 -11   0   4      146.39      167.26     32.78 o 
 -10   0   4      870.45      899.10     46.90 o 
  -9   0   4       50.97       62.50     24.19 o 
  -8   0   4     1866.01     1950.78     38.86 o 
  -7   0   4      166.68      180.85     16.41 o 
  -6   0   4     3537.80     3254.60     44.09 o 
  -5   0   4      184.55      191.81     13.80 o 
  -4   0   4     5569.70     5758.11    103.94 o 
  -3   0   4     1835.52     1746.64     32.66 o 
  -2   0   4    18052.13    16874.94    257.16 o 
  -1   0   4    14488.14    14327.60    221.13 o 
   0   0   4     1129.60     1227.39     58.02 o 
   1   0   4     6553.93     6166.07    100.78 o 
   2   0   4     3513.18     3483.90     87.60 o 
   3   0   4     2256.19     2119.75     83.83 o 
   4   0   4     1762.44     1538.96     38.16 o 
   5   0   4     5069.72     5020.28     89.46 o 
   6   0   4     7817.73     7698.88    107.90 o 
   7   0   4      744.11      712.02     26.87 o 
   8   0   4     3506.44     3642.42     80.23 o 
   9   0   4       89.60       72.47     39.43 o 
  10   0   4      443.33      486.84     55.79 o 
  11   0   4       76.73      108.21     46.82 o 
  12   0   4       32.81       96.37     50.63 o 
  13   0   4      238.17      361.02     48.18 o 
 -14   1   4       10.72      -27.41     37.60 o 
 -13   1   4        3.31       19.60     35.13 o 
 -12   1   4      421.05      375.54     73.58 o 
 -11   1   4      112.82       83.92     24.38 o 
 -10   1   4       41.12       28.12     15.74 o 
  -9   1   4       51.66       58.26     12.25 o 
  -8   1   4       76.46       92.69     10.81 o 
  -7   1   4      124.76      137.84      9.22 o 
  -6   1   4       31.72       28.06      6.85 o 
  -5   1   4      279.28      285.53     10.88 o 
  -4   1   4      273.69      294.54     11.75 o 
  -3   1   4       10.56        8.92      3.19 o 
  -2   1   4     2063.10     2173.76     24.66 o 
  -1   1   4     8920.53     9363.70    104.44 o 
   0   1   4     3731.64     4071.22     43.88 o 
   1   1   4      439.79      444.98     14.96 o 
   2   1   4      476.22      486.45     12.29 o 
   3   1   4      891.14     1013.81     18.47 o 
   4   1   4      462.31      526.91     13.72 o 
   5   1   4      242.27      275.88     12.54 o 
   6   1   4      386.31      422.60     15.72 o 
   7   1   4        5.40       22.60     11.89 o 
   8   1   4      524.08      562.19     28.33 o 
   9   1   4       22.87       34.11     20.70 o 
  10   1   4       78.09       78.22     30.21 o 
  11   1   4       25.02       43.60     26.64 o 
  12   1   4       26.77       37.00     29.04 o 
  13   1   4        1.32       19.46     31.35 o 
 -14   2   4       18.12       51.54     41.88 o 
 -13   2   4       22.70       -4.53     29.63 o 
 -12   2   4       76.27       75.97     24.02 o 
 -11   2   4      129.97      144.49     21.91 o 
 -10   2   4        6.32       -1.59     19.41 o 
  -9   2   4     1368.81     1320.90     30.09 o 
  -8   2   4      500.50      481.53     17.83 o 
  -7   2   4     1147.64     1303.72     23.64 o 
  -6   2   4      602.98      525.18     26.12 o 
  -5   2   4      332.41      306.89     11.26 o 
  -4   2   4     5155.75     5177.92     56.47 o 
  -3   2   4     3523.84     3538.33     74.39 o 
  -2   2   4     2265.04     2490.77     37.69 o 
  -1   2   4    44569.93    38920.58    310.38 o 
   0   2   4      645.61      681.65     12.42 o 
   1   2   4    14596.63    14121.50    125.76 o 
   2   2   4      175.26      231.01      9.81 o 
   3   2   4     9067.35     9109.50     92.82 o 
   4   2   4     1115.98     1105.43     19.21 o 
   5   2   4     1210.94     1045.75     19.66 o 
   6   2   4     1351.14     1278.55     27.92 o 
   7   2   4      228.39      224.08     19.37 o 
   8   2   4       61.87       79.93     19.62 o 
   9   2   4      697.34      718.61     37.74 o 
  10   2   4      568.17      615.24     30.97 o 
  11   2   4      159.40      232.17     30.40 o 
  12   2   4      101.79      114.34     30.85 o 
  13   2   4       85.59      117.74     42.54 o 
 -14   3   4        8.12        9.03     34.24 o 
 -13   3   4       21.04        7.05     26.49 o 
 -12   3   4       22.02       23.81     30.94 o 
 -11   3   4       25.81      -13.59     37.57 o 
 -10   3   4       61.86       60.05     19.84 o 
  -9   3   4        8.48       -0.44     20.81 o 
  -8   3   4      268.41      289.35     18.66 o 
  -7   3   4     1096.83     1171.90     23.50 o 
  -6   3   4        0.10       -8.21      9.03 o 
  -5   3   4        2.51       -7.45      7.45 o 
  -4   3   4      676.27      707.76     14.55 o 
  -3   3   4     4028.34     4632.30     51.35 o 
  -2   3   4        2.06        5.24      5.88 o 
  -1   3   4      280.79      268.47     10.13 o 
   0   3   4        1.87       -0.52      5.29 o 
   1   3   4       25.93       28.07      5.13 o 
   2   3   4      302.17      267.49      8.52 o 
   3   3   4      365.06      362.10     17.29 o 
   4   3   4      610.89      707.04     17.06 o 
   5   3   4        0.19       -7.55      7.55 o 
   6   3   4        0.40        0.27     13.50 o 
   7   3   4      180.67      237.29     26.08 o 
   8   3   4     1239.20     1139.52    102.81 o 
   9   3   4       43.38       44.02     21.68 o 
  10   3   4       21.15        2.20     20.98 o 
  11   3   4        0.78       22.67     22.86 o 
  12   3   4        0.07      -17.59     30.02 o 
  13   3   4        0.00       -9.34     39.67 o 
 -14   4   4       33.75       24.69     29.16 o 
 -13   4   4      244.99      401.43     51.34 o 
 -12   4   4       59.42       46.96     35.51 o 
 -11   4   4      113.27       70.09     23.51 o 
 -10   4   4       87.07      151.38     22.76 o 
  -9   4   4       74.33       27.04     18.62 o 
  -8   4   4     2554.67     2483.65     60.97 o 
  -7   4   4      624.67      668.51     22.23 o 
  -6   4   4     2625.43     2430.28     58.23 o 
  -5   4   4      407.80      379.24     15.57 o 
  -4   4   4      290.59      205.02      9.45 o 
  -3   4   4     2258.30     2118.20     26.84 o 
  -2   4   4     5586.47     5823.88     51.58 o 
  -1   4   4     2999.77     3022.97     29.98 o 
   0   4   4       87.49      135.54      8.18 o 
   1   4   4     4335.24     4291.50     43.67 o 
   2   4   4      252.17      242.57      9.04 o 
   3   4   4    17605.37    17389.09    144.28 o 
   4   4   4      802.98      727.40     33.39 o 
   5   4   4     1390.01     1368.86     27.27 o 
   6   4   4     2474.03     2461.79     46.02 o 
   7   4   4       62.80       70.46     22.24 o 
   8   4   4     2088.30     2066.60     57.66 o 
   9   4   4        1.23      -26.11     26.11 o 
  10   4   4      223.76      281.78     36.22 o 
  11   4   4      161.49      127.22     26.54 o 
  12   4   4       71.05       76.60     34.96 o 
 -13   5   4        6.55      -38.78     38.78 o 
 -12   5   4        4.83      -35.70     35.70 o 
 -11   5   4        0.36        6.08     23.98 o 
 -10   5   4        4.54      -11.76     21.44 o 
  -9   5   4        0.06       -9.89     19.00 o 
  -8   5   4      202.54      198.23     20.61 o 
  -7   5   4      104.85      135.77     17.40 o 
  -6   5   4       86.93       87.62     12.40 o 
  -5   5   4        0.72       -7.31      8.74 o 
  -4   5   4        5.98       -7.03      7.03 o 
  -3   5   4       33.97       50.38      7.69 o 
  -2   5   4      816.51      827.99     16.30 o 
  -1   5   4        0.94       -0.08      5.94 o 
   0   5   4      270.64      278.30     10.06 o 
   1   5   4      740.54      770.30     13.94 o 
   2   5   4      490.83      613.34     18.12 o 
   3   5   4      116.73       87.39     10.22 o 
   4   5   4      173.88      222.56     15.13 o 
   5   5   4      184.02      217.12     15.75 o 
   6   5   4        1.61      -10.03     13.70 o 
   7   5   4      228.53      262.59     22.36 o 
   8   5   4        3.68        7.92     19.32 o 
   9   5   4        3.06        1.07     27.18 o 
  10   5   4        0.34       -7.44     30.44 o 
  11   5   4        6.83       31.12     34.78 o 
  12   5   4        8.93      -21.09     29.99 o 
 -13   6   4       38.37       45.94     64.61 o 
 -12   6   4       50.19       33.67     29.29 o 
 -11   6   4      155.16      195.30     35.32 o 
 -10   6   4       95.61       77.07     24.88 o 
  -9   6   4      440.51      378.54     28.53 o 
  -8   6   4      447.10      397.51     47.78 o 
  -7   6   4      147.63      170.20     19.50 o 
  -6   6   4     1176.49     1144.62     31.94 o 
  -5   6   4      305.84      281.71     17.52 o 
  -4   6   4     2235.52     2125.15     28.83 o 
  -3   6   4     3317.32     3097.32     43.30 o 
  -2   6   4     2430.34     2472.55     29.52 o 
  -1   6   4     5163.34     5139.70     52.55 o 
   0   6   4      205.65      218.08     10.01 o 
   1   6   4     4891.96     4791.35     46.18 o 
   2   6   4       62.90       70.56      8.70 o 
   3   6   4     1869.19     1655.70     31.15 o 
   4   6   4     1665.61     1656.87     31.37 o 
   5   6   4     1412.30     1386.71     29.96 o 
   6   6   4      986.39      952.42     30.89 o 
   7   6   4      367.29      306.95     23.36 o 
   8   6   4      816.58      748.57     32.85 o 
   9   6   4       23.07        6.78     22.94 o 
  10   6   4      275.19      305.95     38.01 o 
  11   6   4      112.12      187.49     39.72 o 
  12   6   4       21.85      -52.85     52.85 o 
 -12   7   4       49.18      -17.11     29.32 o 
 -11   7   4        0.15      -24.68     29.93 o 
 -10   7   4        0.97      -24.01     24.01 o 
  -9   7   4       11.28       14.10     21.78 o 
  -8   7   4       75.74       36.41     30.87 o 
  -7   7   4       44.09       56.62     19.01 o 
  -6   7   4        0.14      -15.93     15.93 o 
  -5   7   4        4.26        3.36     11.23 o 
  -4   7   4        0.42       -5.84     10.97 o 
  -3   7   4       41.39       36.37     11.69 o 
  -2   7   4        1.65       -8.13      8.13 o 
  -1   7   4        0.08       11.57     10.69 o 
   0   7   4      110.77       95.23     10.39 o 
   1   7   4      136.89      157.58      9.47 o 
   2   7   4      354.44      386.19     18.67 o 
   3   7   4        3.91       -3.88     11.16 o 
   4   7   4       50.37       89.85     16.46 o 
   5   7   4       30.98       18.86     17.43 o 
   6   7   4        0.27       -7.22     21.92 o 
   7   7   4        7.31        9.97     23.31 o 
   8   7   4       14.05       30.25     26.83 o 
   9   7   4        0.98        6.37     28.95 o 
  10   7   4       11.47       31.43     32.35 o 
  11   7   4        6.53       28.60     36.18 o 
 -12   8   4        1.13      -41.47     41.47 o 
 -11   8   4       62.02      125.98     31.75 o 
 -10   8   4      155.50      139.25     27.92 o 
  -9   8   4      117.25      120.54     26.45 o 
  -8   8   4      209.45      234.91     35.57 o 
  -7   8   4        2.32      -14.24     35.01 o 
  -6   8   4      240.24      263.67     33.73 o 
  -5   8   4       16.88       22.58     15.47 o 
  -4   8   4      754.08      810.46     54.35 o 
  -3   8   4     1190.51     1203.14     27.87 o 
  -2   8   4      271.92      278.25     14.34 o 
  -1   8   4     1318.44     1246.79     33.73 o 
   0   8   4       27.26        9.34      8.60 o 
   1   8   4     2959.28     3043.76     44.31 o 
   2   8   4      683.89      646.44     20.64 o 
   3   8   4     1583.77     1450.17     32.31 o 
   4   8   4      451.43      450.09     20.83 o 
   5   8   4      282.51      235.54     27.29 o 
   6   8   4      184.11      197.75     28.16 o 
   7   8   4       13.44       24.45     27.20 o 
   8   8   4      451.68      521.32     75.03 o 
   9   8   4       21.59       82.74     36.16 o 
  10   8   4      249.56      370.63     53.61 o 
  11   8   4      100.70       82.36     61.31 o 
 -11   9   4       36.07       10.82     43.37 o 
 -10   9   4       79.29       67.70     39.79 o 
  -9   9   4      111.50      110.37     26.87 o 
  -8   9   4        5.35        3.41     22.48 o 
  -7   9   4       24.52       50.79     21.46 o 
  -6   9   4        0.34      -17.85     17.85 o 
  -5   9   4      574.67      508.88     25.49 o 
  -4   9   4        8.92      -25.48     26.48 o 
  -3   9   4       20.47       21.62     12.19 o 
  -2   9   4       19.40       19.91     11.13 o 
  -1   9   4      531.58      542.44     18.82 o 
   0   9   4      962.13      965.25     21.26 o 
   1   9   4       70.78       49.24     13.07 o 
   2   9   4      563.39      550.39     21.47 o 
   3   9   4        0.93      -14.57     14.57 o 
   4   9   4       37.79       35.21     17.35 o 
   5   9   4       18.41       -3.23     19.31 o 
   6   9   4      322.30      342.30     32.48 o 
   7   9   4       63.31       86.59     28.27 o 
   8   9   4        0.48        7.90     30.18 o 
   9   9   4        4.33       -2.03     38.26 o 
  10   9   4        1.19      -34.15     56.78 o 
 -10  10   4      131.29       82.83     63.67 o 
  -9  10   4       32.64       36.84     28.01 o 
  -8  10   4      126.11      117.41     26.55 o 
  -7  10   4        3.37       26.79     38.80 o 
  -6  10   4      682.71      693.66     31.43 o 
  -5  10   4      105.41      100.72     19.33 o 
  -4  10   4      208.74      193.74     18.96 o 
  -3  10   4      144.05      172.31     15.39 o 
  -2  10   4      322.66      276.56     18.50 o 
  -1  10   4      972.50      988.34     26.00 o 
   0  10   4       33.70       25.40     19.29 o 
   1  10   4     3748.52     3741.17     52.40 o 
   2  10   4        5.97      -14.53     16.73 o 
   3  10   4      784.91      823.69     29.21 o 
   4  10   4      526.36      503.57     26.71 o 
   5  10   4      673.35      598.51     31.42 o 
   6  10   4       69.74       97.44     24.93 o 
   7  10   4       19.24       24.39     33.89 o 
   8  10   4      296.71      320.28     39.23 o 
   9  10   4        2.70      -24.98     56.51 o 
  -9  11   4        2.21      -30.75     43.93 o 
  -8  11   4       17.28        1.30     25.63 o 
  -7  11   4        0.84      -22.70     22.97 o 
  -6  11   4       13.29       25.01     32.25 o 
  -5  11   4        2.17      -10.19     19.44 o 
  -4  11   4       83.01       73.67     16.48 o 
  -3  11   4       29.11        2.59     33.39 o 
  -2  11   4       84.32       58.31     24.64 o 
  -1  11   4       47.76        4.00     37.05 o 
   0  11   4      307.85      334.97     26.41 o 
   1  11   4      120.50       78.78     22.54 o 
   2  11   4        0.47       -0.54     18.31 o 
   3  11   4      100.96       76.71     21.22 o 
   4  11   4       54.94       44.01     20.05 o 
   5  11   4        0.60       29.59     22.94 o 
   6  11   4      113.73       96.82     31.01 o 
   7  11   4        4.06      -25.01     38.66 o 
   8  11   4        3.85      -18.07     57.38 o 
  -8  12   4       64.51       21.56     90.78 o 
  -7  12   4       28.39       28.30     23.73 o 
  -6  12   4       62.34       87.68     35.81 o 
  -5  12   4       13.40       33.13     17.30 o 
  -4  12   4      190.39      272.70     44.21 o 
  -3  12   4      373.91      412.72     45.76 o 
  -2  12   4       66.29      108.92     35.43 o 
  -1  12   4      656.14      616.56     51.65 o 
   0  12   4       10.15       14.17     26.80 o 
   1  12   4      284.99      285.64     27.75 o 
   2  12   4       36.15       16.47     35.44 o 
   3  12   4      136.11      189.42     27.27 o 
   4  12   4      254.81      307.70     34.10 o 
   5  12   4        2.96      -42.57     42.57 o 
   6  12   4      155.74      232.00     36.57 o 
   7  12   4      106.57       52.50     61.99 o 
  -6  13   4        0.01      -35.24     35.24 o 
  -5  13   4       17.71      -41.49     43.70 o 
  -4  13   4       21.42       13.52     43.08 o 
  -3  13   4        9.81       39.51     41.11 o 
  -2  13   4       28.84        2.98     39.48 o 
  -1  13   4       22.76       -7.57     40.92 o 
   0  13   4       20.94       -4.09     29.91 o 
   1  13   4       14.02      -29.39     38.44 o 
   2  13   4       52.87       36.76     39.87 o 
   3  13   4       16.85       -5.89     25.30 o 
   4  13   4       32.30       19.41     39.33 o 
   5  13   4        0.29      109.84     63.42 o 
  -4  14   4       12.08       42.75     47.27 o 
  -3  14   4      171.84      230.86     50.40 o 
  -2  14   4       34.07       73.11     63.18 o 
  -1  14   4       85.21      107.13     46.72 o 
   0  14   4        8.71      -20.98     33.80 o 
   1  14   4      302.36      320.09     54.70 o 
   2  14   4       20.54      -30.07     74.83 o 
   3  14   4      220.56      245.27     50.68 o 
 -14   1   5        0.78      -12.69     40.86 o 
 -13   1   5       90.83       35.12     84.96 o 
 -12   1   5       46.34       49.38     35.04 o 
 -11   1   5      120.32       94.04     18.30 o 
 -10   1   5      442.88      485.63     22.25 o 
  -9   1   5       61.05       58.30     13.75 o 
  -8   1   5     1257.58     1205.77     23.04 o 
  -7   1   5        2.27       14.85      9.60 o 
  -6   1   5     1440.08     1364.09     18.52 o 
  -5   1   5     1290.20     1266.71     23.46 o 
  -4   1   5     4073.17     4049.27     40.15 o 
  -3   1   5     5278.05     5213.90     61.66 o 
  -2   1   5      500.44      573.68     47.97 o 
  -1   1   5     8904.83     8988.23    102.11 o 
   0   1   5      134.83      109.69      9.98 o 
   1   1   5     6245.97     6157.14     72.80 o 
   2   1   5     4034.30     4075.17     51.30 o 
   3   1   5     2692.07     2485.40     35.54 o 
   4   1   5     3820.24     3616.35     43.68 o 
   5   1   5      565.72      495.71     15.94 o 
   6   1   5     5250.16     4999.50     59.04 o 
   7   1   5        4.96        0.81     12.23 o 
   8   1   5      990.70     1012.46     35.37 o 
   9   1   5      400.28      487.28     41.37 o 
  10   1   5      479.98      481.66     43.55 o 
  11   1   5      143.04      177.95     30.69 o 
  12   1   5      267.09      341.11     36.53 o 
  13   1   5       55.87       56.47     33.62 o 
 -14   2   5       12.53       26.09     42.31 o 
 -13   2   5        3.85       10.31     28.03 o 
 -12   2   5        0.05       29.00     22.50 o 
 -11   2   5        7.71       17.05     20.69 o 
 -10   2   5        5.03      -14.73     18.69 o 
  -9   2   5      870.84      829.23     21.29 o 
  -8   2   5      190.02      223.89     13.03 o 
  -7   2   5       66.09       66.62     10.28 o 
  -6   2   5       60.90       85.84     11.76 o 
  -5   2   5       27.90       28.74      9.75 o 
  -4   2   5      252.68      208.39     20.45 o 
  -3   2   5     1781.43     2053.51     26.89 o 
  -2   2   5     1524.03     1737.57     20.69 o 
  -1   2   5     2621.73     3007.40     35.08 o 
   0   2   5      369.92      454.62     10.90 o 
   1   2   5      208.36      232.83     10.88 o 
   2   2   5     3080.91     3575.47     37.92 o 
   3   2   5       94.13      100.22      8.64 o 
   4   2   5       12.30       17.87      8.20 o 
   5   2   5        8.64       14.88      9.63 o 
   6   2   5      155.36      162.26     13.09 o 
   7   2   5      524.97      492.24     25.99 o 
   8   2   5      258.07      257.12     30.27 o 
   9   2   5       48.78       59.73     23.30 o 
  10   2   5       23.73       12.01     21.85 o 
  11   2   5       58.59       52.54     36.78 o 
  12   2   5       21.20       39.39     31.12 o 
 -14   3   5       40.38       24.64     53.67 o 
 -13   3   5       12.21      -15.88     25.33 o 
 -12   3   5        4.47       48.36     24.02 o 
 -11   3   5      150.75      151.65     23.55 o 
 -10   3   5      185.16      186.78     24.88 o 
  -9   3   5      605.82      666.59     25.92 o 
  -8   3   5     1248.54     1294.23     26.46 o 
  -7   3   5      692.18      713.62     18.14 o 
  -6   3   5     3543.20     3437.13     43.36 o 
  -5   3   5     4230.24     4405.32     51.91 o 
  -4   3   5     2840.23     2756.65     53.88 o 
  -3   3   5     9052.25     9101.13    104.72 o 
  -2   3   5        8.49        5.63      5.69 o 
  -1   3   5    11862.36    11641.51     98.06 o 
   0   3   5      352.67      410.81     10.07 o 
   1   3   5     2217.31     2104.08     24.84 o 
   2   3   5     2818.33     2881.20     30.04 o 
   3   3   5      795.71      669.91     22.45 o 
   4   3   5     4163.27     3920.27     46.91 o 
   5   3   5      385.02      366.46     14.48 o 
   6   3   5     3516.60     3227.85     71.79 o 
   7   3   5      408.39      380.44     22.05 o 
   8   3   5     3637.93     3430.48     79.53 o 
   9   3   5      340.61      367.38     64.21 o 
  10   3   5      469.18      470.47     35.62 o 
  11   3   5       63.39      102.19     25.50 o 
  12   3   5       32.24       46.49     32.11 o 
 -13   4   5       17.89        1.19     32.68 o 
 -12   4   5        6.43      -26.90     26.90 o 
 -11   4   5       65.20       65.96     25.31 o 
 -10   4   5        0.07        1.27     20.99 o 
  -9   4   5       25.36       34.01     19.63 o 
  -8   4   5      103.12      131.66     22.41 o 
  -7   4   5      383.85      410.51     19.13 o 
  -6   4   5      131.07      154.00     14.60 o 
  -5   4   5        0.29        3.87      8.14 o 
  -4   4   5       38.19       45.14      9.28 o 
  -3   4   5     6058.73     7037.39     77.88 o 
  -2   4   5        1.05        3.12      5.10 o 
  -1   4   5      317.37      378.23      9.78 o 
   0   4   5     3492.49     3783.55     44.19 o 
   1   4   5       13.32       22.43      6.88 o 
   2   4   5      241.62      288.29     11.41 o 
   3   4   5      274.81      268.21     11.12 o 
   4   4   5      558.48      631.38     18.37 o 
   5   4   5       32.18       22.22     12.71 o 
   6   4   5       85.78       76.22     16.50 o 
   7   4   5        8.92        4.96     17.77 o 
   8   4   5      134.17      178.13     39.09 o 
   9   4   5        7.63       27.88     30.75 o 
  10   4   5        8.29      -19.80     30.49 o 
  11   4   5      111.85      102.12     31.08 o 
  12   4   5        0.49      -16.50     38.52 o 
 -13   5   5       11.93       -4.29     31.30 o 
 -12   5   5       12.48      -14.34     33.08 o 
 -11   5   5        0.71      -23.25     23.25 o 
 -10   5   5      517.78      555.21     32.31 o 
  -9   5   5       52.02       10.19     20.08 o 
  -8   5   5       17.35      -17.44     17.44 o 
  -7   5   5        3.15       25.57     16.22 o 
  -6   5   5     1868.79     1753.25     31.89 o 
  -5   5   5      923.82      909.02     26.62 o 
  -4   5   5      487.99      454.08     16.66 o 
  -3   5   5      250.88      250.80     11.16 o 
  -2   5   5     3496.15     3815.04     37.26 o 
  -1   5   5     3525.92     3537.51     33.64 o 
   0   5   5      541.18      564.56     13.11 o 
   1   5   5     5010.43     4948.14     51.09 o 
   2   5   5     2475.60     2349.25     29.51 o 
   3   5   5     1314.14     1212.32     22.30 o 
   4   5   5      701.30      613.55     24.14 o 
   5   5   5      630.00      580.24     21.07 o 
   6   5   5     3334.45     3200.15     50.21 o 
   7   5   5       35.53       20.29     17.50 o 
   8   5   5      186.69      245.04     31.46 o 
   9   5   5       22.75       -2.38     52.28 o 
  10   5   5      215.46      221.59     37.17 o 
  11   5   5       94.84      189.16     38.64 o 
  12   5   5        2.15      -25.88     36.28 o 
 -13   6   5        0.11      -15.57     40.23 o 
 -12   6   5       18.58       33.52     36.32 o 
 -11   6   5       31.79       35.71     33.60 o 
 -10   6   5       22.88      -20.51     30.28 o 
  -9   6   5      216.35      219.36     24.14 o 
  -8   6   5      272.92      257.14     23.44 o 
  -7   6   5       33.21       42.14     19.05 o 
  -6   6   5        0.06       -6.00     14.60 o 
  -5   6   5       21.99       10.41     14.44 o 
  -4   6   5        3.72       11.35      9.59 o 
  -3   6   5        8.51       14.05     16.21 o 
  -2   6   5     1668.82     1682.33     24.15 o 
  -1   6   5      292.52      288.08     11.87 o 
   0   6   5      273.88      321.74     13.81 o 
   1   6   5       65.57       79.73     10.72 o 
   2   6   5       41.83       36.27     10.68 o 
   3   6   5      567.58      646.63     21.86 o 
   4   6   5       37.34       21.09     19.79 o 
   5   6   5       15.72       20.88     17.28 o 
   6   6   5       21.14       19.03     23.50 o 
   7   6   5       11.98        5.17     51.90 o 
   8   6   5        5.62       -8.45     49.50 o 
   9   6   5      211.20      245.67     35.29 o 
  10   6   5       10.07        3.24     34.75 o 
  11   6   5       11.98      -14.11     33.90 o 
 -12   7   5       70.02      113.95     32.16 o 
 -11   7   5       11.36        4.20     27.52 o 
 -10   7   5      116.35      134.17     27.10 o 
  -9   7   5        0.11       -5.96     22.79 o 
  -8   7   5      624.47      607.48     29.75 o 
  -7   7   5      619.80      557.68     28.08 o 
  -6   7   5      520.37      507.67     24.93 o 
  -5   7   5     1008.33      965.25     42.03 o 
  -4   7   5      814.52      815.63     28.80 o 
  -3   7   5     3974.29     3999.67     47.94 o 
  -2   7   5       20.41       17.69     10.62 o 
  -1   7   5     2292.63     2247.89     30.36 o 
   0   7   5        7.62        7.62      8.84 o 
   1   7   5     3115.39     2953.10     37.04 o 
   2   7   5      879.54      851.28     22.73 o 
   3   7   5      849.34      791.71     25.32 o 
   4   7   5     2156.63     2101.64     39.89 o 
   5   7   5        3.60       21.30     20.66 o 
   6   7   5      114.06      137.04     28.56 o 
   7   7   5        3.65       18.41     26.03 o 
   8   7   5     1269.93     1250.28     98.16 o 
   9   7   5      221.69      257.25     50.41 o 
  10   7   5      133.50      117.74     37.26 o 
  11   7   5       55.84      112.85     59.21 o 
 -12   8   5       59.46       73.26     44.63 o 
 -11   8   5       69.94       81.74     30.11 o 
 -10   8   5        6.62       24.26     27.37 o 
  -9   8   5      148.59      159.16     44.97 o 
  -8   8   5       12.91        1.58     21.61 o 
  -7   8   5       14.42       29.09     20.46 o 
  -6   8   5        3.87       -2.71     17.27 o 
  -5   8   5       35.01        8.75     26.11 o 
  -4   8   5        8.12       -1.95     23.53 o 
  -3   8   5        0.92      -10.23     10.23 o 
  -2   8   5       24.07       32.55     13.37 o 
  -1   8   5       80.52       90.01     11.74 o 
   0   8   5       67.41       77.24     12.45 o 
   1   8   5      239.93      266.61     16.51 o 
   2   8   5      253.44      258.01     17.21 o 
   3   8   5       14.32       24.47     13.80 o 
   4   8   5       52.45       63.42     17.99 o 
   5   8   5      394.96      415.23     29.01 o 
   6   8   5      269.17      199.02     28.88 o 
   7   8   5        0.85      -27.30     27.30 o 
   8   8   5       94.19       66.71     32.19 o 
   9   8   5       39.17       -4.56     31.73 o 
  10   8   5        7.11      -24.30     34.26 o 
 -11   9   5      203.28      173.23     47.70 o 
 -10   9   5        9.12       32.58     35.45 o 
  -9   9   5       37.27       51.76     33.52 o 
  -8   9   5      262.82      251.81     27.55 o 
  -7   9   5        6.82       -4.87     20.98 o 
  -6   9   5      865.84      747.99     43.10 o 
  -5   9   5      996.06      912.44     73.68 o 
  -4   9   5      340.06      395.96     38.76 o 
  -3   9   5      683.46      655.81     42.98 o 
  -2   9   5      404.38      415.32     18.18 o 
  -1   9   5      482.88      488.41     23.43 o 
   0   9   5      171.38      205.01     18.04 o 
   1   9   5     2218.66     2144.55     37.01 o 
   2   9   5       93.90      106.93     16.80 o 
   3   9   5      564.44      550.29     28.43 o 
   4   9   5      791.30      817.83     26.79 o 
   5   9   5        8.19      -19.05     19.60 o 
   6   9   5     2309.79     2211.65     85.75 o 
   7   9   5       34.37       73.83     53.17 o 
   8   9   5      239.47      325.02     38.42 o 
   9   9   5        1.72      -43.54     43.54 o 
  10   9   5       28.41       28.51     58.93 o 
 -10  10   5        6.67      -37.76     42.24 o 
  -9  10   5        0.78       -9.93     27.86 o 
  -8  10   5        1.17      -24.26     24.26 o 
  -7  10   5       20.62       13.83     22.96 o 
  -6  10   5        4.33       11.76     20.25 o 
  -5  10   5       20.10       -3.21     18.24 o 
  -4  10   5        8.81       29.66     34.27 o 
  -3  10   5       24.92       11.55     30.53 o 
  -2  10   5       55.27       36.94     16.60 o 
  -1  10   5       24.71       -5.16     15.74 o 
   0  10   5      865.94      845.52     37.71 o 
   1  10   5       23.38      -11.71     15.58 o 
   2  10   5        1.40      -16.16     16.16 o 
   3  10   5      244.46      222.38     22.44 o 
   4  10   5       83.62       49.75     29.24 o 
   5  10   5        3.34      -26.08     40.25 o 
   6  10   5        6.40        9.61     29.50 o 
   7  10   5        0.82      -15.04     30.98 o 
   8  10   5        7.98       -2.41     60.64 o 
   9  10   5       31.37       17.79     62.11 o 
  -9  11   5       27.40       21.76     44.79 o 
  -8  11   5       99.15      114.73     39.82 o 
  -7  11   5       59.72       52.26     25.39 o 
  -6  11   5      680.43      695.24     49.66 o 
  -5  11   5      153.86      187.51     22.24 o 
  -4  11   5        8.85       58.88     36.91 o 
  -3  11   5      743.84      823.48     52.92 o 
  -2  11   5        0.56      -18.95     28.32 o 
  -1  11   5      494.72      495.41     35.28 o 
   0  11   5       15.52       -1.44     25.11 o 
   1  11   5      197.87      236.00     32.69 o 
   2  11   5      130.53      123.67     21.80 o 
   3  11   5      352.56      346.42     26.28 o 
   4  11   5      569.08      603.07     35.04 o 
   5  11   5      268.11      248.81     35.19 o 
   6  11   5      133.50      178.31     34.81 o 
   7  11   5        0.21       56.35     57.30 o 
   8  11   5       99.89       43.48     62.46 o 
  -8  12   5        0.85      -18.25     68.80 o 
  -7  12   5        4.51      -28.91     28.91 o 
  -6  12   5       19.02      -25.70     30.01 o 
  -5  12   5        0.72      -21.53     22.12 o 
  -4  12   5        0.21       -9.90     17.30 o 
  -3  12   5       17.12      -28.32     28.32 o 
  -2  12   5       37.28       57.16     38.06 o 
  -1  12   5        0.45       14.04     37.28 o 
   0  12   5      113.83      128.03     37.63 o 
   1  12   5       66.82       71.56     36.50 o 
   2  12   5      100.99      130.57     27.50 o 
   3  12   5       22.83       14.81     25.86 o 
   4  12   5       98.23      115.57     32.99 o 
   5  12   5      151.29       98.12     34.62 o 
   6  12   5       21.14      -12.23     57.50 o 
  -6  13   5       26.55       -0.11     21.48 o 
  -5  13   5       66.77       61.99     45.20 o 
  -4  13   5      163.81       94.19     74.91 o 
  -3  13   5      144.42      121.81     44.66 o 
  -2  13   5       39.22      100.59     55.79 o 
  -1  13   5      509.43      540.26     55.67 o 
   0  13   5       23.84        1.67     31.56 o 
   1  13   5      267.82      265.32     44.65 o 
   2  13   5      244.14      281.98     46.87 o 
   3  13   5       87.66      117.29     29.82 o 
   4  13   5      412.75      478.46     75.41 o 
   5  13   5        1.98       16.96     63.85 o 
  -4  14   5       10.90        4.27     52.06 o 
  -3  14   5        0.82       42.41     46.79 o 
  -2  14   5        0.62      -62.54     62.54 o 
  -1  14   5       23.52      -10.33     45.40 o 
   0  14   5       11.15       28.36     45.15 o 
   1  14   5        0.36      -25.55     42.44 o 
   2  14   5        0.38       -3.77     43.84 o 
 -14   0   6      108.06      109.88     61.63 o 
 -13   0   6        2.92      -38.60     53.05 o 
 -12   0   6       48.27       70.88     49.64 o 
 -11   0   6       99.60       36.69     44.99 o 
 -10   0   6       10.03       43.40     29.13 o 
  -9   0   6       50.09       75.43     24.70 o 
  -8   0   6     1870.42     1903.03     42.57 o 
  -7   0   6      796.10      834.96     27.57 o 
  -6   0   6      273.35      275.35     11.80 o 
  -5   0   6      572.51      528.05     13.54 o 
  -4   0   6      394.33      439.35     27.84 o 
  -3   0   6     3456.74     3453.78     60.96 o 
  -2   0   6      115.71       95.06     20.85 o 
  -1   0   6     5384.56     5140.20     90.03 o 
   0   0   6     2285.87     2169.63     46.08 o 
   1   0   6     3323.51     3225.22     61.64 o 
   2   0   6    14103.37    13683.56    217.06 o 
   3   0   6     2277.29     2245.15     48.79 o 
   4   0   6     8307.52     8264.59    139.25 o 
   5   0   6      332.32      374.39     23.77 o 
   6   0   6       51.32       65.48     32.92 o 
   7   0   6       67.41      122.13     20.07 o 
   8   0   6      356.35      405.46     34.70 o 
   9   0   6       15.95      -30.66     41.30 o 
  10   0   6       90.92      119.45     48.29 o 
  11   0   6      438.30      489.10     64.13 o 
  12   0   6       55.12      -16.56     51.50 o 
 -14   1   6        7.42      -40.48     40.48 o 
 -13   1   6        2.64       33.47     62.24 o 
 -12   1   6       59.91       31.66     26.55 o 
 -11   1   6       80.14       63.89     18.93 o 
 -10   1   6       55.18       38.75     16.56 o 
  -9   1   6        9.50       -4.98     14.76 o 
  -8   1   6     1691.81     1557.90     30.83 o 
  -7   1   6      240.99      245.54     13.72 o 
  -6   1   6       72.26       66.83      7.16 o 
  -5   1   6      842.92      827.95     16.15 o 
  -4   1   6      197.52      217.67     11.68 o 
  -3   1   6        0.00       -4.97      4.97 o 
  -2   1   6      429.00      499.37     53.81 o 
  -1   1   6        0.39       16.38     16.54 o 
   0   1   6       46.15       90.06      9.64 o 
   1   1   6      105.60      168.21     11.56 o 
   2   1   6      591.97      651.27     16.87 o 
   3   1   6      362.14      405.60     15.90 o 
   4   1   6      186.55      220.25     12.99 o 
   5   1   6        5.40       -3.33     10.49 o 
   6   1   6       98.48      136.97     14.53 o 
   7   1   6      844.98      802.58     25.06 o 
   8   1   6      326.31      334.14     31.67 o 
   9   1   6        5.40      -14.83     32.98 o 
  10   1   6       89.24      169.61     35.82 o 
  11   1   6       48.28       37.26     30.24 o 
  12   1   6       22.42       23.62     31.72 o 
 -14   2   6       12.24      -27.20     42.10 o 
 -13   2   6       32.77       -1.25     46.06 o 
 -12   2   6      210.44      275.49     28.03 o 
 -11   2   6        2.34        4.49     26.82 o 
 -10   2   6      702.62      665.77     25.00 o 
  -9   2   6        2.92       33.37     14.72 o 
  -8   2   6     1055.98     1058.08     33.42 o 
  -7   2   6      201.01      258.23     14.00 o 
  -6   2   6     1383.76     1467.00     27.83 o 
  -5   2   6     2566.47     2447.55     33.15 o 
  -4   2   6       92.12      147.03     18.77 o 
  -3   2   6     8119.30     7903.52     82.58 o 
  -2   2   6       93.03      136.98      7.90 o 
  -1   2   6     4826.66     4509.24     45.82 o 
   0   2   6      664.46      605.46     14.70 o 
   1   2   6    10620.92    11216.78    103.84 o 
   2   2   6     3214.20     2833.17     32.99 o 
   3   2   6     1945.23     1985.40     29.19 o 
   4   2   6     4754.21     4357.76     52.05 o 
   5   2   6       98.76      115.68     14.70 o 
   6   2   6      981.03      912.98     25.78 o 
   7   2   6       39.47       41.49     19.30 o 
   8   2   6     2060.85     1906.57     79.62 o 
   9   2   6      497.89      525.09     36.58 o 
  10   2   6       42.57       35.84     54.10 o 
  11   2   6      346.28      473.15     38.10 o 
  12   2   6       18.36       40.91     34.14 o 
 -14   3   6        7.82       18.91     41.33 o 
 -13   3   6        4.99       -4.70     26.65 o 
 -12   3   6       43.50       25.05     23.69 o 
 -11   3   6       49.26       37.72     21.73 o 
 -10   3   6      416.11      397.00     25.55 o 
  -9   3   6      915.51      878.56     23.65 o 
  -8   3   6       28.64       35.26     13.17 o 
  -7   3   6      471.99      499.31     17.86 o 
  -6   3   6        5.25       -8.73     10.20 o 
  -5   3   6        1.70      -10.30     10.30 o 
  -4   3   6       57.57      111.62     13.07 o 
  -3   3   6      854.22      986.54     19.36 o 
  -2   3   6      188.21      231.77      9.51 o 
  -1   3   6        1.32       -2.56      5.85 o 
   0   3   6        6.11       -5.61      5.76 o 
   1   3   6     1017.20     1184.07     17.24 o 
   2   3   6      554.93      627.90     14.54 o 
   3   3   6       44.53       56.40     10.30 o 
   4   3   6      459.81      545.44     19.15 o 
   5   3   6        0.33      -11.17     11.17 o 
   6   3   6      351.73      310.43     19.21 o 
   7   3   6      646.80      607.33     24.82 o 
   8   3   6       34.36       23.22     18.36 o 
   9   3   6        2.36       29.55     24.30 o 
  10   3   6        2.35        3.65     26.32 o 
  11   3   6        7.42       14.90     56.29 o 
  12   3   6       12.02        8.50     40.59 o 
 -13   4   6      118.78       95.17     28.61 o 
 -12   4   6       66.10       81.10     25.16 o 
 -11   4   6        0.60       -5.38     22.90 o 
 -10   4   6      539.27      554.34     32.22 o 
  -9   4   6       88.82       85.75     17.56 o 
  -8   4   6      734.89      657.34     26.96 o 
  -7   4   6       77.09       78.01     12.94 o 
  -6   4   6      638.48      515.21     20.74 o 
  -5   4   6      870.46      843.75     22.81 o 
  -4   4   6      846.55      824.85     22.03 o 
  -3   4   6     4046.84     4019.88     42.24 o 
  -2   4   6     4946.49     5014.87     48.70 o 
  -1   4   6     3406.69     3471.55     35.50 o 
   0   4   6     2463.35     2497.43     30.39 o 
   1   4   6     4284.19     4265.56     43.25 o 
   2   4   6     3834.58     3703.68     38.04 o 
   3   4   6      164.35      136.58     14.09 o 
   4   4   6     5523.66     5433.68     70.30 o 
   5   4   6        0.08       -4.00     16.18 o 
   6   4   6     2712.73     2564.54     51.64 o 
   7   4   6       63.91       72.71     20.51 o 
   8   4   6      306.25      334.48     28.27 o 
   9   4   6      299.53      364.84     38.46 o 
  10   4   6       41.98       79.98     33.21 o 
  11   4   6      203.40      232.30     34.38 o 
  12   4   6        1.40      -29.28     40.10 o 
 -13   5   6        6.25        2.63     27.28 o 
 -12   5   6        1.92       15.34     27.23 o 
 -11   5   6        8.57       26.10     26.15 o 
 -10   5   6        0.89       -5.65     22.86 o 
  -9   5   6        2.13      -21.10     22.22 o 
  -8   5   6       50.81       28.84     16.68 o 
  -7   5   6      198.31      185.34     15.14 o 
  -6   5   6       29.60       26.17     13.57 o 
  -5   5   6        6.25       -3.41     12.19 o 
  -4   5   6        0.61        5.04     13.46 o 
  -3   5   6        0.02       -7.36      7.36 o 
  -2   5   6     5696.57     6082.42     52.33 o 
  -1   5   6        2.28       -1.61      7.13 o 
   0   5   6        0.25       -7.36      7.36 o 
   1   5   6      531.10      520.69     16.54 o 
   2   5   6      303.57      284.66     18.99 o 
   3   5   6      619.57      635.83     18.55 o 
   4   5   6       80.17       75.53     17.53 o 
   5   5   6        5.38        8.96     24.54 o 
   6   5   6        3.73      -18.74     18.74 o 
   7   5   6       40.33       59.95     22.61 o 
   8   5   6       61.12       70.56     52.93 o 
   9   5   6       62.56       19.81     29.16 o 
  10   5   6        2.54       -3.87     33.55 o 
  11   5   6        0.01      -34.77     34.77 o 
 -13   6   6       27.49       14.21     74.71 o 
 -12   6   6        9.24        0.16     29.07 o 
 -11   6   6       20.89        2.67     26.98 o 
 -10   6   6      110.95      122.01     22.17 o 
  -9   6   6       38.26        5.30     18.54 o 
  -8   6   6      132.49      144.76     19.05 o 
  -7   6   6     1034.55     1002.53     28.69 o 
  -6   6   6       96.32      113.93     16.57 o 
  -5   6   6     1816.70     1667.68     34.05 o 
  -4   6   6      232.47      215.44     17.38 o 
  -3   6   6     1419.46     1407.16     24.01 o 
  -2   6   6      651.26      679.07     16.68 o 
  -1   6   6     2149.89     2170.18     25.46 o 
   0   6   6     1592.80     1501.14     23.92 o 
   1   6   6     2233.29     2187.32     33.62 o 
   2   6   6     1735.57     1676.05     28.56 o 
   3   6   6     1128.55     1131.41     28.65 o 
   4   6   6     2521.57     2437.28     49.69 o 
   5   6   6       88.48       91.46     20.57 o 
   6   6   6     1511.54     1488.98     43.23 o 
   7   6   6      404.32      430.01     31.16 o 
   8   6   6      194.69      208.45     34.12 o 
   9   6   6      616.62      673.54     46.93 o 
  10   6   6       25.84       35.72     60.28 o 
  11   6   6      228.61      290.53     44.25 o 
 -12   7   6        1.19      -18.95     58.47 o 
 -11   7   6       56.58       94.58     25.48 o 
 -10   7   6        0.95       -7.76     25.06 o 
  -9   7   6        0.76       20.36     22.08 o 
  -8   7   6       37.74       14.59     20.89 o 
  -7   7   6        9.67       -6.72     22.16 o 
  -6   7   6       17.46       15.90     20.33 o 
  -5   7   6       22.83       28.31     15.81 o 
  -4   7   6      302.26      276.20     26.48 o 
  -3   7   6       62.58       72.71     12.59 o 
  -2   7   6      377.58      392.30     22.17 o 
  -1   7   6       10.03        7.08      9.54 o 
   0   7   6     1675.46     1617.78     29.36 o 
   1   7   6       10.33      -10.61     10.61 o 
   2   7   6       33.73       45.82     13.25 o 
   3   7   6       99.99      107.43     17.00 o 
   4   7   6        0.10       -6.71     15.71 o 
   5   7   6        0.46       12.04     21.22 o 
   6   7   6       39.48       -1.04     21.64 o 
   7   7   6        0.38        1.32     27.66 o 
   8   7   6       41.89       73.25     41.32 o 
   9   7   6        2.57      -18.26     32.40 o 
  10   7   6       47.75      105.03     58.69 o 
 -12   8   6      159.04      135.18     41.95 o 
 -11   8   6       21.69      -24.46     24.46 o 
 -10   8   6      338.67      386.43     35.29 o 
  -9   8   6        2.22       -0.47     23.57 o 
  -8   8   6      284.59      328.88     34.27 o 
  -7   8   6       92.76      137.20     23.46 o 
  -6   8   6      506.58      526.00     42.03 o 
  -5   8   6      102.06      123.15     24.24 o 
  -4   8   6       71.26       93.11     17.36 o 
  -3   8   6     1263.62     1226.61     31.79 o 
  -2   8   6        0.46      -12.97     12.97 o 
  -1   8   6     2342.44     2307.08     66.62 o 
   0   8   6     1834.92     1835.30     36.11 o 
   1   8   6      589.85      544.13     21.82 o 
   2   8   6     1555.61     1431.19     30.38 o 
   3   8   6      570.38      479.75     22.17 o 
   4   8   6     1969.99     1899.19     40.89 o 
   5   8   6       35.56       29.31     21.61 o 
   6   8   6     1645.75     1486.19     44.99 o 
   7   8   6       12.44       59.21     36.18 o 
   8   8   6      345.74      311.78     40.37 o 
   9   8   6      120.24      151.53     38.20 o 
  10   8   6        7.90      -41.69     56.74 o 
 -11   9   6       58.41       55.76     42.43 o 
 -10   9   6       64.30       58.86     28.73 o 
  -9   9   6       10.35       30.20     30.48 o 
  -8   9   6        5.58       -7.34     23.48 o 
  -7   9   6       38.56       38.51     41.06 o 
  -6   9   6        2.59      -16.13     19.49 o 
  -5   9   6       64.00       59.97     24.61 o 
  -4   9   6       43.78       -6.48     23.04 o 
  -3   9   6        4.01       21.77     17.96 o 
  -2   9   6      222.78      219.90     16.31 o 
  -1   9   6      116.16      144.44     23.17 o 
   0   9   6        5.27       35.83     16.20 o 
   1   9   6      741.24      722.26     24.44 o 
   2   9   6        1.29      -15.53     15.53 o 
   3   9   6        2.41        2.40     22.38 o 
   4   9   6        9.81       -5.81     17.05 o 
   5   9   6       63.57       28.51     23.97 o 
   6   9   6        0.22       39.78     29.72 o 
   7   9   6        4.65      -20.90     34.71 o 
   8   9   6        8.50      -27.96     33.13 o 
   9   9   6       29.94      -40.31     55.55 o 
 -10  10   6       83.78        9.66     45.60 o 
  -9  10   6       59.05       47.23     28.35 o 
  -8  10   6       72.52      119.92     26.80 o 
  -7  10   6        3.95      -20.80     23.17 o 
  -6  10   6        6.52        7.09     20.79 o 
  -5  10   6       43.90       52.88     27.18 o 
  -4  10   6      141.61      123.65     27.60 o 
  -3  10   6     1006.82     1012.15     55.94 o 
  -2  10   6      195.86      200.61     26.42 o 
  -1  10   6     1837.98     1839.09     42.22 o 
   0  10   6      393.08      429.12     27.74 o 
   1  10   6       35.44       54.40     17.68 o 
   2  10   6      680.21      687.92     27.27 o 
   3  10   6       81.58       39.24     19.18 o 
   4  10   6       99.31       88.34     20.54 o 
   5  10   6        6.92       -5.02     48.49 o 
   6  10   6      420.42      406.40     65.34 o 
   7  10   6       67.94      107.98     34.25 o 
   8  10   6       62.96      137.51     62.70 o 
  -9  11   6        6.80       -4.22     50.81 o 
  -8  11   6        1.78      -13.08     26.83 o 
  -7  11   6       85.73      108.86     26.68 o 
  -6  11   6      118.80       97.14     21.76 o 
  -5  11   6        4.70      -11.17     23.25 o 
  -4  11   6        4.88       18.32     27.95 o 
  -3  11   6        4.97      -18.30     25.77 o 
  -2  11   6       45.70       23.36     32.77 o 
  -1  11   6       18.84       14.29     22.90 o 
   0  11   6       48.71       42.80     28.03 o 
   1  11   6      214.53      203.32     21.49 o 
   2  11   6       58.22       74.11     20.41 o 
   3  11   6       50.32       41.71     25.17 o 
   4  11   6      314.29      333.98     32.56 o 
   5  11   6       15.84       12.82     31.10 o 
   6  11   6        3.00       23.93     32.48 o 
   7  11   6       47.25       97.80     62.18 o 
  -8  12   6       29.38       12.97     35.91 o 
  -7  12   6       33.65       14.23     23.87 o 
  -6  12   6      106.26      142.95     32.89 o 
  -5  12   6      134.15      141.73     21.70 o 
  -4  12   6       25.58      -15.49     30.24 o 
  -3  12   6      174.75      282.29     44.91 o 
  -2  12   6       43.30       21.45     39.15 o 
  -1  12   6      288.59      320.61     45.39 o 
   0  12   6       87.24      110.87     58.89 o 
   1  12   6      423.43      440.06     76.84 o 
   2  12   6      319.65      399.55     38.08 o 
   3  12   6       85.80       43.40     28.42 o 
   4  12   6      106.44      136.57     32.55 o 
   5  12   6       99.48       68.66     58.85 o 
   6  12   6      140.23       65.20     62.90 o 
  -6  13   6        2.88      -35.59     35.59 o 
  -5  13   6       12.29      -19.43     19.43 o 
  -4  13   6        1.85       -5.01     18.82 o 
  -3  13   6       28.04        5.39     66.16 o 
  -2  13   6       86.64       39.39     66.69 o 
  -1  13   6        9.25       49.56     48.76 o 
   0  13   6        0.20      -29.62     59.37 o 
   1  13   6       14.34       25.08     40.69 o 
   2  13   6        6.54      -32.01     40.82 o 
   3  13   6        3.95       27.70     42.29 o 
   4  13   6        0.30      106.06     63.02 o 
  -3  14   6       47.99      102.89     68.46 o 
  -2  14   6        3.69      -45.75     45.75 o 
  -1  14   6      138.04      241.06    109.42 o 
   0  14   6       19.28       24.74     68.18 o 
   1  14   6      118.45      115.08     70.44 o 
 -14   1   7        1.50        9.33     39.74 o 
 -13   1   7        0.04        2.68     29.33 o 
 -12   1   7        6.60       12.39     30.79 o 
 -11   1   7       98.33      148.02     24.63 o 
 -10   1   7      175.35      186.31     38.42 o 
  -9   1   7       38.05       54.30     15.72 o 
  -8   1   7      239.36      225.77     15.40 o 
  -7   1   7     1219.59     1225.93     23.69 o 
  -6   1   7      250.02      261.12     13.13 o 
  -5   1   7     4332.46     4224.43     57.88 o 
  -4   1   7     1327.53     1563.93     28.68 o 
  -3   1   7     5097.33     4922.04     53.87 o 
  -2   1   7     1203.45     1255.38     37.30 o 
  -1   1   7     2743.01     2666.69     39.47 o 
   0   1   7     6690.22     6688.21     81.84 o 
   1   1   7      803.75      761.36     26.76 o 
   2   1   7     2825.39     2507.08     33.66 o 
   3   1   7       82.34       62.09     12.49 o 
   4   1   7     4851.30     4611.36     55.95 o 
   5   1   7      842.15      848.97     21.89 o 
   6   1   7     2666.46     2514.21     43.09 o 
   7   1   7     4512.45     4360.67     63.96 o 
   8   1   7      389.88      382.63     28.97 o 
   9   1   7      700.04      704.15     37.37 o 
  10   1   7       50.24       87.73     36.56 o 
  11   1   7      188.48      216.36     43.92 o 
  12   1   7        0.66       -3.05     33.87 o 
 -14   2   7        1.59        5.03     32.66 o 
 -13   2   7        1.11        9.06     29.89 o 
 -12   2   7       11.04       -5.95     22.51 o 
 -11   2   7       99.34       96.93     25.32 o 
 -10   2   7       55.58       40.94     17.48 o 
  -9   2   7      437.06      441.72     21.84 o 
  -8   2   7      151.67      192.24     17.78 o 
  -7   2   7       78.98       77.27     11.60 o 
  -6   2   7       29.66       24.30     10.54 o 
  -5   2   7      239.64      277.21     14.23 o 
  -4   2   7        7.56       21.04      9.87 o 
  -3   2   7      621.03      582.07     14.37 o 
  -2   2   7       46.24       53.85      8.37 o 
  -1   2   7       38.41       30.07      7.57 o 
   0   2   7      247.59      252.11     14.89 o 
   1   2   7      498.35      468.19     13.46 o 
   2   2   7     1897.37     2101.82     27.97 o 
   3   2   7       23.97        7.49     10.22 o 
   4   2   7      169.58      142.18     12.54 o 
   5   2   7      526.83      545.94     22.98 o 
   6   2   7      425.54      405.40     20.98 o 
   7   2   7       33.92       46.41     19.79 o 
   8   2   7        2.80       -6.65     21.33 o 
   9   2   7        1.77        5.01     32.95 o 
  10   2   7        1.15        2.42     58.37 o 
  11   2   7        0.04      -36.51     36.51 o 
  12   2   7        1.38       47.72     48.66 o 
 -13   3   7      125.36       36.11     27.52 o 
 -12   3   7      131.32      141.43     26.73 o 
 -11   3   7       59.96       63.08     25.26 o 
 -10   3   7        4.06       12.34     19.62 o 
  -9   3   7        2.96       -5.11     15.73 o 
  -8   3   7        4.93        9.08     12.41 o 
  -7   3   7     1027.86     1001.82     21.49 o 
  -6   3   7       42.95       24.58     11.41 o 
  -5   3   7     2493.47     2522.15     35.29 o 
  -4   3   7       45.29       72.70     12.09 o 
  -3   3   7     2656.22     2523.91     37.63 o 
  -2   3   7      235.74      314.49     11.70 o 
  -1   3   7     6035.61     6106.21     67.91 o 
   0   3   7     3960.70     3901.05     39.48 o 
   1   3   7       11.54       19.67      8.37 o 
   2   3   7     3251.56     2969.81     35.93 o 
   3   3   7        7.50       10.42     10.37 o 
   4   3   7     2335.34     2202.74     37.39 o 
   5   3   7      139.11      124.97     15.13 o 
   6   3   7     1725.16     1665.03     42.55 o 
   7   3   7      549.08      538.95     29.72 o 
   8   3   7       43.95       75.55     23.86 o 
   9   3   7      680.51      634.88     46.08 o 
  10   3   7       23.32      -17.79     34.67 o 
  11   3   7      439.02      526.04     52.59 o 
 -13   4   7       12.60       24.85     26.56 o 
 -12   4   7        1.79      -25.46     48.05 o 
 -11   4   7        5.22        0.46     28.78 o 
 -10   4   7       25.19       49.46     21.20 o 
  -9   4   7      128.64      113.81     17.31 o 
  -8   4   7      572.91      513.80     20.82 o 
  -7   4   7       26.41       28.76     14.34 o 
  -6   4   7       13.03       12.98     15.30 o 
  -5   4   7       65.82       62.10     16.26 o 
  -4   4   7      395.03      394.21     21.18 o 
  -3   4   7     2629.20     2734.19     30.20 o 
  -2   4   7     2639.15     2721.34     36.47 o 
  -1   4   7      598.42      592.43     14.07 o 
   0   4   7       10.77       -0.51      8.52 o 
   1   4   7        3.47        6.46      8.84 o 
   2   4   7      240.21      284.19     15.35 o 
   3   4   7      186.80      215.06     14.78 o 
   4   4   7      189.91      172.54     15.92 o 
   5   4   7       36.98       11.42     17.73 o 
   6   4   7        3.36      -16.76     18.56 o 
   7   4   7      118.81      113.36     23.92 o 
   8   4   7      494.50      527.88     33.03 o 
   9   4   7        4.17       10.51     30.26 o 
  10   4   7        6.32      -12.49     33.05 o 
  11   4   7        0.14       36.04     39.92 o 
 -13   5   7       31.81       17.02     28.04 o 
 -12   5   7       50.54       31.81     26.14 o 
 -11   5   7        0.08        2.34     23.25 o 
 -10   5   7      166.03      177.21     35.25 o 
  -9   5   7      479.71      446.51     25.95 o 
  -8   5   7     1009.81      869.16     28.31 o 
  -7   5   7      976.54      912.92     23.65 o 
  -6   5   7       24.31       32.94     17.30 o 
  -5   5   7     1330.57     1283.34     37.82 o 
  -4   5   7       51.93       68.59     17.31 o 
  -3   5   7     7659.61     7318.80     79.72 o 
  -2   5   7     1062.16     1095.22     18.81 o 
  -1   5   7     1678.90     1609.58     22.91 o 
   0   5   7     3134.68     2938.88     36.55 o 
   1   5   7     1822.74     1934.61     34.52 o 
   2   5   7     3509.06     3384.15     44.94 o 
   3   5   7       54.80       72.23     12.74 o 
   4   5   7     1980.58     1766.02     53.09 o 
   5   5   7      374.13      382.57     26.96 o 
   6   5   7      752.69      723.73     32.85 o 
   7   5   7      179.37      207.36     28.67 o 
   8   5   7      909.37      889.81     40.46 o 
   9   5   7      479.54      464.69     56.61 o 
  10   5   7        0.27       -8.91     37.17 o 
  11   5   7      203.34      177.44     45.63 o 
 -13   6   7        3.02      -45.07     51.38 o 
 -12   6   7       28.78      -11.57     29.85 o 
 -11   6   7        2.66       -0.79     25.32 o 
 -10   6   7       13.90       11.02     21.24 o 
  -9   6   7        6.92      -20.37     23.10 o 
  -8   6   7       17.23       14.54     17.19 o 
  -7   6   7       10.12       -4.24     15.73 o 
  -6   6   7        0.41       -1.49     15.44 o 
  -5   6   7      127.11      106.78     16.62 o 
  -4   6   7        7.32       40.12     15.57 o 
  -3   6   7      214.76      238.02     18.43 o 
  -2   6   7       63.29       91.78     11.52 o 
  -1   6   7       62.01       69.16     12.07 o 
   0   6   7       25.25       37.01     14.70 o 
   1   6   7       35.85       40.61     11.93 o 
   2   6   7      217.90      211.17     15.03 o 
   3   6   7      125.94      102.68     16.74 o 
   4   6   7        5.01        1.81     19.69 o 
   5   6   7      405.03      433.83     28.30 o 
   6   6   7       16.49      -21.10     21.10 o 
   7   6   7        2.03      -27.30     27.30 o 
   8   6   7       16.52       29.92     26.13 o 
   9   6   7       68.17       65.14     35.20 o 
  10   6   7        2.48      -36.16     36.16 o 
 -12   7   7       38.83       11.42     46.34 o 
 -11   7   7        0.93      -25.87     25.87 o 
 -10   7   7       24.12       21.39     21.54 o 
  -9   7   7       82.23       97.80     22.51 o 
  -8   7   7       81.33       81.16     20.14 o 
  -7   7   7      478.80      459.19     24.89 o 
  -6   7   7      326.44      302.62     26.67 o 
  -5   7   7     1446.30     1385.28     33.21 o 
  -4   7   7       12.24       13.57     16.10 o 
  -3   7   7      152.06      189.39     19.08 o 
  -2   7   7       32.66        8.19     12.71 o 
  -1   7   7     5793.29     5796.98     62.90 o 
   0   7   7      135.18      153.96     13.70 o 
   1   7   7      468.95      463.68     20.80 o 
   2   7   7      552.32      546.31     31.86 o 
   3   7   7       43.03       48.52     17.55 o 
   4   7   7     1138.41     1129.29     33.25 o 
   5   7   7      193.30      218.72     26.06 o 
   6   7   7      980.51      981.00     83.54 o 
   7   7   7      476.58      554.55     37.10 o 
   8   7   7        7.08       -0.96     31.78 o 
   9   7   7      196.56      222.60     41.28 o 
  10   7   7      233.30      215.00     41.80 o 
 -11   8   7       71.72       12.70     51.51 o 
 -10   8   7        6.58       17.72     23.39 o 
  -9   8   7       62.36       85.17     23.18 o 
  -8   8   7       59.91       52.63     20.86 o 
  -7   8   7       11.23      -12.54     18.28 o 
  -6   8   7        1.51       -1.85     27.05 o 
  -5   8   7      114.85       99.36     25.10 o 
  -4   8   7      539.19      449.18     24.88 o 
  -3   8   7        2.24        2.74     16.94 o 
  -2   8   7       62.28       57.23     15.37 o 
  -1   8   7      162.29      184.25     15.73 o 
   0   8   7      854.75      780.14     24.35 o 
   1   8   7       49.57       48.82     17.10 o 
   2   8   7        8.31       10.24     15.87 o 
   3   8   7      306.41      288.50     20.71 o 
   4   8   7      139.30      123.11     21.03 o 
   5   8   7      246.92      207.35     27.00 o 
   6   8   7        0.50       -8.53     27.98 o 
   7   8   7       38.93       77.15     33.33 o 
   8   8   7       33.87       23.93     49.84 o 
   9   8   7        6.07       19.83     64.17 o 
 -11   9   7       42.51       61.87     35.90 o 
 -10   9   7       50.45       76.03     26.66 o 
  -9   9   7       40.03       28.95     23.09 o 
  -8   9   7       72.30      114.22     23.97 o 
  -7   9   7      197.68      205.72     22.65 o 
  -6   9   7        2.08      -25.82     25.82 o 
  -5   9   7     1019.10      966.14     53.79 o 
  -4   9   7        1.21      -17.78     32.44 o 
  -3   9   7     1402.72     1438.41     36.38 o 
  -2   9   7      436.88      443.78     26.58 o 
  -1   9   7      328.08      370.27     20.31 o 
   0   9   7      351.51      373.41     24.13 o 
   1   9   7      234.43      223.23     21.62 o 
   2   9   7     2042.41     1967.62     38.62 o 
   3   9   7        0.04      -17.79     17.79 o 
   4   9   7      738.15      747.63     29.02 o 
   5   9   7       30.35       18.16     26.05 o 
   6   9   7       65.72       54.30     28.50 o 
   7   9   7       26.52        2.63     32.51 o 
   8   9   7      102.09       45.06     38.04 o 
   9   9   7      121.92      158.16     66.99 o 
 -10  10   7        8.34       -2.85     35.80 o 
  -9  10   7        2.48      -21.63     31.21 o 
  -8  10   7       63.67       51.21     24.32 o 
  -7  10   7       25.87        2.72     20.89 o 
  -6  10   7        1.26       -0.45     46.74 o 
  -5  10   7        5.87       22.72     29.08 o 
  -4  10   7       14.38       -6.41     25.28 o 
  -3  10   7       19.68        9.29     25.44 o 
  -2  10   7       31.01       16.93     18.70 o 
  -1  10   7       10.54       -9.98     29.55 o 
   0  10   7      305.67      296.26     49.30 o 
   1  10   7       18.62       33.02     18.29 o 
   2  10   7       23.87       40.71     19.46 o 
   3  10   7       10.34        5.08     18.95 o 
   4  10   7       31.11       18.27     23.29 o 
   5  10   7       15.26      -18.68     26.81 o 
   6  10   7       82.61      127.36     43.90 o 
   7  10   7       10.60       34.83     55.35 o 
   8  10   7        7.67      -48.76     58.29 o 
  -9  11   7       53.66      -29.48     37.17 o 
  -8  11   7       24.84       75.33     34.09 o 
  -7  11   7      174.78      228.80     26.68 o 
  -6  11   7        2.44      -21.14     21.14 o 
  -5  11   7      373.32      425.72     46.15 o 
  -4  11   7        3.50      -49.63     49.63 o 
  -3  11   7      235.24      289.83     33.22 o 
  -2  11   7      164.50      188.46     40.36 o 
  -1  11   7      277.54      342.53     43.15 o 
   0  11   7      216.50      196.07     59.29 o 
   1  11   7      119.57      132.52     27.44 o 
   2  11   7      501.21      490.71     31.76 o 
   3  11   7        7.66      -18.92     26.44 o 
   4  11   7      817.15      722.77     40.79 o 
   5  11   7      334.59      357.41     40.63 o 
   6  11   7      155.06       -8.18     57.14 o 
   7  11   7      207.26      232.74     69.61 o 
  -7  12   7        4.05      -16.98     35.16 o 
  -6  12   7        4.15       14.26     22.43 o 
  -5  12   7        0.78       -9.89     32.25 o 
  -4  12   7       22.35      -31.88     31.88 o 
  -3  12   7        2.06       62.87     42.68 o 
  -2  12   7        2.76      -24.46     47.91 o 
  -1  12   7        9.52       -9.81     51.11 o 
   0  12   7        1.91       -3.42     57.30 o 
   1  12   7       17.19        4.55     30.17 o 
   2  12   7       21.02      -25.99     28.13 o 
   3  12   7       35.84       54.41     29.12 o 
   4  12   7       32.32       89.66     58.45 o 
   5  12   7       89.67       40.46     60.99 o 
  -5  13   7       89.74       83.51     40.13 o 
  -4  13   7       21.49      -35.74     47.78 o 
  -3  13   7      215.62      189.16     50.29 o 
  -2  13   7       87.13      185.16    131.24 o 
  -1  13   7        6.89      119.72     68.10 o 
   0  13   7      125.27      179.29     61.63 o 
   1  13   7       34.79       41.66     65.64 o 
   2  13   7      172.60      250.10     49.03 o 
   3  13   7       48.07      103.57     47.04 o 
 -14   0   8        8.19       -0.24     58.61 o 
 -13   0   8       10.94       25.61     55.35 o 
 -12   0   8      114.18      132.39     53.53 o 
 -11   0   8      156.71      213.48     33.77 o 
 -10   0   8     2953.80     2881.35     60.64 o 
  -9   0   8      147.74      146.50     43.68 o 
  -8   0   8       58.43       48.02     19.23 o 
  -7   0   8      593.21      616.49     27.14 o 
  -6   0   8        1.29       19.81     18.40 o 
  -5   0   8     3967.70     3777.02    148.51 o 
  -4   0   8      102.18      124.07     20.57 o 
  -3   0   8     3001.75     3106.06     83.98 o 
  -2   0   8     4964.92     4812.02    131.68 o 
  -1   0   8      172.65      241.19     34.92 o 
   0   0   8    10145.18     9738.80    163.01 o 
   1   0   8     4209.52     4369.38     83.99 o 
   2   0   8     6649.99     6279.94    112.25 o 
   3   0   8       30.29       37.11     23.92 o 
   4   0   8     1693.08     1668.47     46.11 o 
   5   0   8       36.40       12.73     19.50 o 
   6   0   8     6117.31     5925.47    158.60 o 
   7   0   8      131.59       78.87     26.81 o 
   8   0   8       90.26      103.41     30.26 o 
   9   0   8      815.25      924.63     76.48 o 
  10   0   8      391.94      427.03     68.90 o 
  11   0   8       67.74       23.47     56.47 o 
 -14   1   8        5.75      -22.04     53.77 o 
 -13   1   8        2.91        5.44     29.23 o 
 -12   1   8        8.50        1.32     27.26 o 
 -11   1   8       31.38       36.79     22.71 o 
 -10   1   8       81.05       71.52     20.71 o 
  -9   1   8       49.96       12.15     16.06 o 
  -8   1   8        5.63        5.52     12.62 o 
  -7   1   8      278.80      283.71     17.10 o 
  -6   1   8      401.60      405.42     23.97 o 
  -5   1   8       29.31       42.18     13.31 o 
  -4   1   8      913.79     1010.84     20.04 o 
  -3   1   8      531.76      511.47     13.36 o 
  -2   1   8       17.05        0.74     21.53 o 
  -1   1   8      217.71      205.92     12.36 o 
   0   1   8       16.11       -7.82     10.23 o 
   1   1   8      824.16      900.07     19.75 o 
   2   1   8       83.18       74.27     12.87 o 
   3   1   8        0.22       -9.17     11.64 o 
   4   1   8       24.62       32.79     11.89 o 
   5   1   8        0.41      -14.72     14.72 o 
   6   1   8        3.77       -3.51     15.42 o 
   7   1   8      903.11      782.59     28.87 o 
   8   1   8        8.44      -17.65     22.69 o 
   9   1   8       13.29      -24.95     24.95 o 
  10   1   8        2.47      -33.97     33.97 o 
  11   1   8        6.98      -11.48     40.15 o 
 -13   2   8       72.93      116.41     32.88 o 
 -12   2   8       25.11       56.88     24.62 o 
 -11   2   8        4.37       -5.35     21.90 o 
 -10   2   8      129.58       95.29     21.51 o 
  -9   2   8     1516.91     1580.60     37.68 o 
  -8   2   8       19.81       10.55     18.56 o 
  -7   2   8     1052.39     1134.43     31.88 o 
  -6   2   8       83.47       76.66     11.50 o 
  -5   2   8      906.79      853.54     20.03 o 
  -4   2   8        8.14       10.98     13.48 o 
  -3   2   8     3169.17     3037.81     38.46 o 
  -2   2   8     1745.19     1742.50     31.01 o 
  -1   2   8     2056.29     2208.98     32.40 o 
   0   2   8     4069.10     3986.60     55.87 o 
   1   2   8      182.82      218.97     12.62 o 
   2   2   8     5723.12     5525.47     65.54 o 
   3   2   8      753.43      718.42     22.84 o 
   4   2   8     2386.75     2243.82     39.96 o 
   5   2   8     1249.95     1181.05     37.08 o 
   6   2   8      198.15      196.60     19.16 o 
   7   2   8     1895.92     1842.03     47.20 o 
   8   2   8       87.74       85.81     25.20 o 
   9   2   8      365.46      465.71     35.40 o 
  10   2   8        4.19      -35.59     47.83 o 
  11   2   8       70.45       54.92     41.97 o 
 -13   3   8        1.84       -6.33     29.69 o 
 -12   3   8       59.22       44.53     25.13 o 
 -11   3   8        4.46      -10.20     22.13 o 
 -10   3   8        3.32      -19.76     19.76 o 
  -9   3   8      374.06      370.48     22.87 o 
  -8   3   8       23.87       14.43     16.32 o 
  -7   3   8       23.14        7.09     16.72 o 
  -6   3   8       38.48       23.86     19.61 o 
  -5   3   8       22.86       15.05     11.04 o 
  -4   3   8       16.97       -1.34     10.33 o 
  -3   3   8      296.16      348.47     21.93 o 
  -2   3   8       36.83       45.64      8.78 o 
  -1   3   8      331.44      336.49     13.76 o 
   0   3   8       17.33       23.65     10.05 o 
   1   3   8      114.61      144.29     12.36 o 
   2   3   8        0.05      -10.70     10.70 o 
   3   3   8        8.55        3.99     13.75 o 
   4   3   8       62.66       75.46     14.94 o 
   5   3   8        2.85      -14.98     14.98 o 
   6   3   8        2.68       15.76     20.20 o 
   7   3   8       81.37       77.49     22.29 o 
   8   3   8       84.30      132.01     26.43 o 
   9   3   8        5.10      -24.38     26.56 o 
  10   3   8        0.29       26.94     68.60 o 
  11   3   8       56.16       28.97     41.75 o 
 -13   4   8        9.86        7.88     27.10 o 
 -12   4   8      100.59      128.74     26.05 o 
 -11   4   8       21.99       16.20     23.15 o 
 -10   4   8      246.92      214.18     23.50 o 
  -9   4   8      102.69      165.61     20.73 o 
  -8   4   8       40.00       38.93     13.92 o 
  -7   4   8      567.95      576.24     21.37 o 
  -6   4   8       26.29       28.84     14.15 o 
  -5   4   8     1206.45     1182.34     27.25 o 
  -4   4   8      971.32      942.28     22.53 o 
  -3   4   8      412.32      376.48     14.86 o 
  -2   4   8     2408.74     2457.03     35.64 o 
  -1   4   8      310.64      283.67     17.37 o 
   0   4   8     4368.01     4081.63     50.74 o 
   1   4   8      182.10      199.43     15.75 o 
   2   4   8     4509.52     4543.31     56.09 o 
   3   4   8       93.30       62.51     13.29 o 
   4   4   8     1922.34     1913.31     37.00 o 
   5   4   8     1183.36     1099.20     36.02 o 
   6   4   8      612.79      556.56     32.13 o 
   7   4   8      476.59      453.11     31.61 o 
   8   4   8       49.02        7.63     25.83 o 
   9   4   8      515.01      508.46     38.23 o 
  10   4   8       38.89        8.78     55.08 o 
  11   4   8      133.78      195.84     45.95 o 
 -13   5   8        0.54       55.91     34.29 o 
 -12   5   8       13.39        1.13     27.70 o 
 -11   5   8        3.83       -0.96     22.92 o 
 -10   5   8        1.65      -16.51     20.77 o 
  -9   5   8       43.56       45.03     17.96 o 
  -8   5   8       21.29        9.37     15.59 o 
  -7   5   8       39.84       37.93     20.88 o 
  -6   5   8        0.11       -6.87     17.47 o 
  -5   5   8        0.60       28.41     17.55 o 
  -4   5   8      123.83      159.16     19.80 o 
  -3   5   8        3.43       -1.41     13.20 o 
  -2   5   8      872.58      845.76     21.14 o 
  -1   5   8       35.90       28.70     10.53 o 
   0   5   8      277.81      290.49     15.12 o 
   1   5   8       87.76       81.72     15.33 o 
   2   5   8      133.70      139.05     14.54 o 
   3   5   8       11.73       25.38     13.22 o 
   4   5   8       81.52       72.03     19.77 o 
   5   5   8      329.06      296.51     27.43 o 
   6   5   8       18.65        7.21     22.30 o 
   7   5   8       64.04       50.46     25.87 o 
   8   5   8        7.06        0.50     26.19 o 
   9   5   8        0.20        7.79     46.28 o 
  10   5   8        0.29      -59.75     72.93 o 
 -12   6   8        8.82       13.29     26.22 o 
 -11   6   8       11.26       21.80     24.12 o 
 -10   6   8        1.91      -15.72     23.90 o 
  -9   6   8       62.83       81.70     21.26 o 
  -8   6   8      296.18      279.44     24.96 o 
  -7   6   8      144.51      145.43     24.97 o 
  -6   6   8      268.62      283.34     20.66 o 
  -5   6   8      588.96      591.41     25.36 o 
  -4   6   8     1279.31     1263.15     36.34 o 
  -3   6   8      970.50     1035.62     26.35 o 
  -2   6   8     1526.12     1551.98     29.16 o 
  -1   6   8       85.29       98.06     13.08 o 
   0   6   8      719.30      728.94     20.23 o 
   1   6   8      199.29      206.19     17.92 o 
   2   6   8     3779.69     3638.98     49.41 o 
   3   6   8      472.61      465.34     23.56 o 
   4   6   8     2845.12     2559.18     54.24 o 
   5   6   8      494.26      502.49     30.97 o 
   6   6   8      322.95      331.39     29.74 o 
   7   6   8     1071.73     1148.26     43.50 o 
   8   6   8        0.95      -26.63     35.64 o 
   9   6   8      315.79      432.86     45.81 o 
  10   6   8       54.59       34.92     38.18 o 
 -12   7   8        0.22        5.08     33.71 o 
 -11   7   8       14.98      -26.22     29.47 o 
 -10   7   8       31.15       22.10     28.99 o 
  -9   7   8        1.82       15.91     21.18 o 
  -8   7   8       33.37       44.88     19.98 o 
  -7   7   8       41.59       59.29     26.42 o 
  -6   7   8       11.18      -22.52     22.52 o 
  -5   7   8        4.30      -13.06     16.95 o 
  -4   7   8      364.28      397.70     24.12 o 
  -3   7   8        1.71      -10.17     17.07 o 
  -2   7   8      112.79       94.62     16.42 o 
  -1   7   8      269.76      274.69     15.93 o 
   0   7   8      228.82      254.77     16.02 o 
   1   7   8      407.54      384.48     24.01 o 
   2   7   8       22.31        3.73     16.29 o 
   3   7   8       74.36       80.35     19.63 o 
   4   7   8        0.40       -9.78     18.89 o 
   5   7   8        5.07      -22.18     22.18 o 
   6   7   8       87.36       65.43     27.09 o 
   7   7   8       41.29       35.56     39.01 o 
   8   7   8        3.56       22.80     31.69 o 
   9   7   8       10.20       29.52     38.35 o 
 -11   8   8       37.01      108.89     41.75 o 
 -10   8   8        1.44       35.94     25.46 o 
  -9   8   8       90.81      137.33     25.37 o 
  -8   8   8       34.96       27.02     20.42 o 
  -7   8   8       43.98       98.71     28.58 o 
  -6   8   8       23.52       18.57     25.24 o 
  -5   8   8      780.95      782.78     45.57 o 
  -4   8   8      141.85      140.45     22.88 o 
  -3   8   8      124.36      123.23     21.52 o 
  -2   8   8     1310.94     1284.66     42.95 o 
  -1   8   8       43.33       47.58     16.40 o 
   0   8   8     1498.29     1508.67     32.29 o 
   1   8   8       15.39       22.56     19.10 o 
   2   8   8     1312.07     1362.88     32.87 o 
   3   8   8      461.18      426.13     27.48 o 
   4   8   8      753.26      733.67     32.17 o 
   5   8   8      359.55      425.57     34.32 o 
   6   8   8      168.47      164.23     47.41 o 
   7   8   8      592.36      548.85     38.69 o 
   8   8   8        1.28      -34.71     34.71 o 
   9   8   8      162.26      209.43     68.38 o 
 -10   9   8        8.50       -9.91     32.64 o 
  -9   9   8        2.68      -18.89     23.08 o 
  -8   9   8       14.19       28.30     23.48 o 
  -7   9   8        3.74      -20.42     20.42 o 
  -6   9   8       17.77       10.91     30.75 o 
  -5   9   8        1.89      -17.30     37.68 o 
  -4   9   8       32.15        5.02     25.08 o 
  -3   9   8       34.48       15.68     20.40 o 
  -2   9   8        2.94      -20.27     20.27 o 
  -1   9   8      240.26      248.20     23.68 o 
   0   9   8      119.38      113.55     18.92 o 
   1   9   8       67.66       64.14     21.33 o 
   2   9   8        8.72        0.83     18.39 o 
   3   9   8       78.80       78.40     19.86 o 
   4   9   8       13.73        9.31     19.65 o 
   5   9   8        9.92       13.76     42.36 o 
   6   9   8       12.08      -11.88     29.28 o 
   7   9   8       62.24       55.57     38.00 o 
   8   9   8        0.37      -42.45     58.85 o 
  -9  10   8       11.15       26.39     35.26 o 
  -8  10   8       30.49       17.32     24.18 o 
  -7  10   8      148.66      177.43     25.54 o 
  -6  10   8       27.98       -1.47     30.80 o 
  -5  10   8      310.94      355.69     40.38 o 
  -4  10   8       25.46       16.68     27.75 o 
  -3  10   8      382.67      460.35     35.82 o 
  -2  10   8      124.76      136.79     26.08 o 
  -1  10   8      289.68      256.88     31.34 o 
   0  10   8      857.08      802.72     34.27 o 
   1  10   8      193.09      208.80     25.62 o 
   2  10   8      845.23      847.69     33.35 o 
   3  10   8       16.29       27.38     23.31 o 
   4  10   8      289.47      309.62     29.54 o 
   5  10   8      119.12      149.99     32.58 o 
   6  10   8      157.58      121.03     80.77 o 
   7  10   8       77.14       89.94     62.46 o 
  -8  11   8        2.19        4.44     40.18 o 
  -7  11   8        2.82      -13.96     23.75 o 
  -6  11   8       51.01      -22.70     32.19 o 
  -5  11   8       12.75        1.74     31.57 o 
  -4  11   8       18.39      -29.27     29.27 o 
  -3  11   8       54.60       40.93     30.84 o 
  -2  11   8        3.19      -36.48     36.48 o 
  -1  11   8       62.12      -42.93     54.16 o 
   0  11   8       36.46       13.51     35.80 o 
   1  11   8        2.88       -6.95     27.30 o 
   2  11   8        8.18      -22.62     22.62 o 
   3  11   8        0.59      -24.48     24.48 o 
   4  11   8       53.61       36.11     27.43 o 
   5  11   8      139.02      198.07     61.71 o 
   6  11   8       58.26       23.23     61.39 o 
  -7  12   8       55.16       73.86     39.59 o 
  -6  12   8        2.98      -30.63     36.14 o 
  -5  12   8      102.00      142.70     36.01 o 
  -4  12   8       27.32      -12.26     32.77 o 
  -3  12   8      152.27       85.43     78.39 o 
  -2  12   8       67.46       69.20     52.58 o 
  -1  12   8      198.39      242.51     69.65 o 
   0  12   8      497.86      554.39     62.62 o 
   1  12   8        5.70      -39.20     39.20 o 
   2  12   8      197.52      279.99     30.90 o 
   3  12   8        2.37      -33.49     33.49 o 
   4  12   8      415.09      396.14     71.12 o 
  -4  13   8        0.62      -46.43     46.43 o 
  -3  13   8        1.69       -3.74     44.40 o 
  -2  13   8       72.89       80.39     53.09 o 
  -1  13   8       56.57       81.72     69.49 o 
   0  13   8        0.00       75.69     60.32 o 
   1  13   8        1.48      -42.38     42.38 o 
   2  13   8       16.07       16.07     48.54 o 
 -13   1   9        2.05       11.45     31.65 o 
 -12   1   9       45.57       38.05     41.78 o 
 -11   1   9       10.85      -23.87     25.22 o 
 -10   1   9      204.27      266.74     21.69 o 
  -9   1   9       40.96       35.36     16.75 o 
  -8   1   9       37.91       10.71     15.70 o 
  -7   1   9      663.27      662.25     31.13 o 
  -6   1   9      974.38     1007.10     31.87 o 
  -5   1   9     1110.78     1092.83     27.02 o 
  -4   1   9     1533.98     1515.09     25.80 o 
  -3   1   9      246.93      233.10     12.36 o 
  -2   1   9     3534.97     3443.97     58.80 o 
  -1   1   9      108.56      122.21     15.61 o 
   0   1   9      975.03      899.85     28.26 o 
   1   1   9      297.68      290.76     15.72 o 
   2   1   9     1833.60     1714.53     33.54 o 
   3   1   9     1024.74      979.23     46.73 o 
   4   1   9      928.41      891.92     27.63 o 
   5   1   9     4290.77     4183.55     62.99 o 
   6   1   9       49.42       24.63     20.33 o 
   7   1   9      750.49      705.59     33.52 o 
   8   1   9      119.30      133.01     27.99 o 
   9   1   9      841.99      909.79     44.91 o 
  10   1   9      146.82      166.51     43.15 o 
  11   1   9      390.07      367.99     51.80 o 
 -13   2   9        0.10       39.87     31.46 o 
 -12   2   9        1.75      -26.30     27.50 o 
 -11   2   9      113.73       89.09     23.65 o 
 -10   2   9      120.87      126.79     22.27 o 
  -9   2   9       31.73       17.83     18.59 o 
  -8   2   9       15.86       -1.90     15.38 o 
  -7   2   9       19.61       26.59     15.87 o 
  -6   2   9       11.80        8.24     13.19 o 
  -5   2   9       92.61       96.78     15.10 o 
  -4   2   9      267.64      286.00     14.68 o 
  -3   2   9      227.22      244.60     16.18 o 
  -2   2   9        8.93        7.86     11.49 o 
  -1   2   9        1.33       -4.83     12.11 o 
   0   2   9        6.22      -11.55     11.55 o 
   1   2   9      127.58      162.61     13.25 o 
   2   2   9      167.83      183.32     16.87 o 
   3   2   9      181.28      165.11     16.71 o 
   4   2   9      137.97      117.58     17.07 o 
   5   2   9      728.91      699.14     26.82 o 
   6   2   9       48.04       29.62     18.57 o 
   7   2   9       23.24       36.61     24.01 o 
   8   2   9        2.36      -21.56     30.70 o 
   9   2   9       14.63      -27.22     27.22 o 
  10   2   9        1.71        3.58     38.73 o 
  11   2   9        4.08       18.47     43.41 o 
 -13   3   9       11.93       61.15     28.28 o 
 -12   3   9        3.77       12.60     25.11 o 
 -11   3   9       64.21      123.61     42.89 o 
 -10   3   9      100.21       82.94     19.52 o 
  -9   3   9      665.64      702.84     46.38 o 
  -8   3   9       37.26       41.38     18.05 o 
  -7   3   9     1029.73      989.56     25.57 o 
  -6   3   9       14.75       13.78     13.40 o 
  -5   3   9      971.22      964.23     24.21 o 
  -4   3   9     1628.73     1651.16     45.40 o 
  -3   3   9      732.26      730.02     18.55 o 
  -2   3   9     3255.71     3330.50     43.64 o 
  -1   3   9        8.25        8.09     11.01 o 
   0   3   9     3969.18     3719.57     48.58 o 
   1   3   9       31.73       10.36     14.05 o 
   2   3   9     4643.80     4586.52     57.84 o 
   3   3   9     1679.44     1569.19     36.49 o 
   4   3   9     1080.61      996.50     28.73 o 
   5   3   9     2666.26     2527.48     91.32 o 
   6   3   9       44.30       -2.78     30.55 o 
   7   3   9     1211.88     1173.17     41.73 o 
   8   3   9        6.65        3.36     25.40 o 
   9   3   9      315.70      357.81     43.58 o 
  10   3   9       16.17      -37.79     37.79 o 
 -13   4   9       15.14       -6.12     28.54 o 
 -12   4   9       13.59        0.64     25.04 o 
 -11   4   9        0.24      -21.02     26.06 o 
 -10   4   9        5.18      -19.93     19.93 o 
  -9   4   9      203.83      201.35     20.24 o 
  -8   4   9      220.12      221.11     18.99 o 
  -7   4   9       74.99       79.16     17.69 o 
  -6   4   9        5.47       16.20     18.76 o 
  -5   4   9       57.97       46.43     15.35 o 
  -4   4   9       20.89       17.23     14.19 o 
  -3   4   9       12.63       20.70     13.81 o 
  -2   4   9        0.12       -4.17     10.68 o 
  -1   4   9      386.27      385.42     21.46 o 
   0   4   9      131.25      113.67     13.69 o 
   1   4   9       23.36        6.96     14.77 o 
   2   4   9       25.14       10.18     13.37 o 
   3   4   9        0.10       -8.44     13.58 o 
   4   4   9       34.01       10.74     19.58 o 
   5   4   9        3.20      -20.98     20.98 o 
   6   4   9        6.21      -22.51     22.51 o 
   7   4   9       19.64       30.74     24.15 o 
   8   4   9        3.42        9.39     27.80 o 
   9   4   9       24.82       22.92     29.13 o 
  10   4   9        4.54      -45.63     56.19 o 
 -12   5   9      134.42      101.86     35.57 o 
 -11   5   9       66.63       47.02     40.48 o 
 -10   5   9        0.71       -3.04     20.91 o 
  -9   5   9       66.96      103.04     21.49 o 
  -8   5   9       93.72       98.57     16.23 o 
  -7   5   9      440.68      449.64     26.53 o 
  -6   5   9      506.80      442.26     32.00 o 
  -5   5   9     1207.52     1226.51     38.12 o 
  -4   5   9      249.44      267.14     17.66 o 
  -3   5   9      659.38      592.06     24.24 o 
  -2   5   9     1672.12     1649.04     30.02 o 
  -1   5   9     2220.09     2081.74     32.39 o 
   0   5   9     2716.24     2603.53     39.45 o 
   1   5   9      135.29      137.43     17.79 o 
   2   5   9      464.83      471.77     21.14 o 
   3   5   9       78.43       98.69     19.03 o 
   4   5   9      958.37      974.08     40.91 o 
   5   5   9      334.40      438.34     30.79 o 
   6   5   9       37.42       49.12     26.00 o 
   7   5   9      842.76      844.86     41.12 o 
   8   5   9       65.28       33.42     30.49 o 
   9   5   9      585.52      505.76     41.74 o 
  10   5   9        5.44       -2.58     56.43 o 
 -12   6   9        9.69       15.57     31.48 o 
 -11   6   9        0.13      -22.09     24.35 o 
 -10   6   9       13.59       -7.52     25.65 o 
  -9   6   9        3.85       26.31     24.23 o 
  -8   6   9       41.86       42.95     19.41 o 
  -7   6   9       79.72       47.23     19.86 o 
  -6   6   9      113.85      101.34     35.36 o 
  -5   6   9        0.09      -22.20     24.76 o 
  -4   6   9     1099.79     1023.94     35.42 o 
  -3   6   9     1077.91      903.64     32.37 o 
  -2   6   9      299.03      364.30     23.10 o 
  -1   6   9        5.18       13.03     12.53 o 
   0   6   9      408.68      418.29     18.71 o 
   1   6   9       60.79       51.32     17.74 o 
   2   6   9       75.08       81.89     15.80 o 
   3   6   9       35.75       46.39     21.92 o 
   4   6   9      156.11      221.22     26.07 o 
   5   6   9      209.19      187.07     27.33 o 
   6   6   9       28.72      -18.97     33.57 o 
   7   6   9        0.69      -26.79     26.79 o 
   8   6   9        1.37       -5.70     29.12 o 
   9   6   9       36.20        8.97     31.61 o 
 -11   7   9       35.48       41.43     30.39 o 
 -10   7   9      156.14      133.63     49.31 o 
  -9   7   9      319.08      335.59     26.99 o 
  -8   7   9        7.25       20.13     24.36 o 
  -7   7   9      351.91      376.41     31.04 o 
  -6   7   9      165.72      166.42     21.58 o 
  -5   7   9      585.88      636.30     29.81 o 
  -4   7   9      474.86      430.58     31.47 o 
  -3   7   9     4596.38     4422.54     60.56 o 
  -2   7   9     1357.75     1432.55     36.33 o 
  -1   7   9       12.93      -13.31     13.31 o 
   0   7   9     2754.82     2703.81     39.40 o 
   1   7   9      143.88      170.51     22.45 o 
   2   7   9     1640.38     1605.79     38.60 o 
   3   7   9      431.21      427.99     26.47 o 
   4   7   9      148.68      204.53     28.02 o 
   5   7   9      414.20      439.42     34.14 o 
   6   7   9      114.08      140.52     40.91 o 
   7   7   9      724.30      772.92     42.46 o 
   8   7   9      146.28      132.80     34.98 o 
   9   7   9      273.21      326.32     81.38 o 
 -11   8   9        6.68       21.33     41.98 o 
 -10   8   9        0.02       10.12     43.06 o 
  -9   8   9       22.98       28.05     22.80 o 
  -8   8   9       13.74      -21.10     21.10 o 
  -7   8   9       98.83       86.83     28.39 o 
  -6   8   9      113.90       71.20     28.31 o 
  -5   8   9       28.54       36.78     21.27 o 
  -4   8   9      338.75      363.80     32.13 o 
  -3   8   9       32.57        1.46     20.23 o 
  -2   8   9       35.09       54.75     19.60 o 
  -1   8   9       37.05       55.36     20.08 o 
   0   8   9      207.63      218.55     17.98 o 
   1   8   9       12.19       17.05     20.51 o 
   2   8   9        4.83       -7.86     17.37 o 
   3   8   9       36.24       30.70     21.77 o 
   4   8   9       69.88       49.81     23.14 o 
   5   8   9       46.39       42.55     27.72 o 
   6   8   9       56.07       62.81     29.51 o 
   7   8   9       68.97       56.42     32.61 o 
   8   8   9       19.20      -16.19     42.13 o 
 -10   9   9        4.37      -17.33     35.06 o 
  -9   9   9       97.55      112.37     26.90 o 
  -8   9   9        0.17       -5.33     22.20 o 
  -7   9   9      468.44      446.97     38.08 o 
  -6   9   9      125.74      185.43     32.16 o 
  -5   9   9       14.96      -13.48     27.72 o 
  -4   9   9      186.89      214.79     28.74 o 
  -3   9   9       59.29       46.47     23.65 o 
  -2   9   9      451.30      475.85     29.63 o 
  -1   9   9      218.96      218.16     25.16 o 
   0   9   9     1196.87     1185.12     33.01 o 
   1   9   9        0.96        4.57     20.40 o 
   2   9   9      219.28      267.64     25.56 o 
   3   9   9      101.25       80.00     24.25 o 
   4   9   9      502.11      533.49     43.18 o 
   5   9   9      370.01      467.28     47.11 o 
   6   9   9       56.84       67.51     31.77 o 
   7   9   9      330.57      362.40     50.92 o 
  -9  10   9        2.81       -9.53     36.56 o 
  -8  10   9        0.41      -12.59     36.97 o 
  -7  10   9        0.95      -25.52     32.31 o 
  -6  10   9        4.10       40.31     32.45 o 
  -5  10   9        0.09      -36.56     50.33 o 
  -4  10   9      191.31      223.18     36.83 o 
  -3  10   9        8.76      -23.85     28.28 o 
  -2  10   9       10.31      -33.50     33.50 o 
  -1  10   9       61.68       55.29     34.37 o 
   0  10   9       17.05       42.85     36.34 o 
   1  10   9       39.97        7.81     26.27 o 
   2  10   9        4.06        0.18     23.25 o 
   3  10   9        1.55      -18.58     24.97 o 
   4  10   9       37.67       70.94     27.39 o 
   5  10   9       22.59       22.57     30.99 o 
   6  10   9        4.43      -42.51     42.51 o 
  -8  11   9        9.62       23.06     38.23 o 
  -7  11   9       29.23       36.62     37.08 o 
  -6  11   9       18.44       37.64     34.93 o 
  -5  11   9      110.62      130.08     34.93 o 
  -4  11   9      182.74      244.50     36.55 o 
  -3  11   9       65.31       60.28     32.38 o 
  -2  11   9      107.14      135.61     61.07 o 
  -1  11   9        6.93      -33.06     33.06 o 
   0  11   9      244.72      270.87     43.87 o 
   1  11   9       42.51      -17.21     27.95 o 
   2  11   9      267.10      244.04     29.92 o 
   3  11   9      155.78      133.84     28.90 o 
   4  11   9        3.06      -38.96     38.96 o 
   5  11   9      187.40      228.93     50.60 o 
  -6  12   9        4.48      -35.46     35.46 o 
  -5  12   9        0.06       -4.87     36.95 o 
  -4  12   9       13.86       19.71     35.63 o 
  -3  12   9       21.64       -5.01     44.98 o 
  -2  12   9      114.83      100.15     67.03 o 
  -1  12   9       27.30       99.11     59.25 o 
   0  12   9        1.35      -36.48     39.80 o 
   1  12   9        1.43      -27.45     41.96 o 
   2  12   9      137.99      136.54     48.03 o 
   3  12   9       10.63        8.50     36.12 o 
  -3  13   9        5.06      -64.53     64.53 o 
  -2  13   9      236.73      256.36     79.97 o 
  -1  13   9        3.92      -21.64     66.12 o 
   0  13   9      132.49      305.05     77.59 o 
 -13   0  10       61.99       19.78     38.39 o 
 -12   0  10       46.20       59.60     37.46 o 
 -11   0  10      501.09      506.04     76.28 o 
 -10   0  10      588.01      660.79     54.90 o 
  -9   0  10     1064.44     1002.39     45.44 o 
  -8   0  10      323.07      378.60     27.99 o 
  -7   0  10      848.73      891.28     45.88 o 
  -6   0  10       12.11      -21.70     21.70 o 
  -5   0  10      211.65      232.86     28.29 o 
  -4   0  10     1053.42     1092.10     27.74 o 
  -3   0  10      220.60      264.21     18.15 o 
  -2   0  10     3013.63     2832.95     61.80 o 
  -1   0  10       13.65       37.87     20.41 o 
   0   0  10     8215.51     8349.17    218.62 o 
   1   0  10     5046.28     4969.58     98.37 o 
   2   0  10     1068.95     1104.49     40.83 o 
   3   0  10     1731.14     1582.70     69.05 o 
   4   0  10     1368.45     1442.76     67.94 o 
   5   0  10      802.24      759.48     57.22 o 
   6   0  10      214.28      195.33     31.61 o 
   7   0  10     1671.30     1457.93     56.31 o 
   8   0  10      128.64      114.44     52.93 o 
   9   0  10      289.96      402.69     66.39 o 
  10   0  10      108.49      183.02     65.44 o 
 -13   1  10        9.29      -30.48     30.48 o 
 -12   1  10       21.23       56.06     29.69 o 
 -11   1  10      235.92      175.62     25.11 o 
 -10   1  10      117.13      105.83     19.85 o 
  -9   1  10        7.11      -16.67     16.67 o 
  -8   1  10        0.09        0.37     16.46 o 
  -7   1  10        0.92      -16.71     16.80 o 
  -6   1  10      311.54      304.36     21.71 o 
  -5   1  10      122.02      126.27     31.78 o 
  -4   1  10      130.51      146.54     13.29 o 
  -3   1  10       79.22       70.42     16.95 o 
  -2   1  10       68.43      103.62     17.29 o 
  -1   1  10       16.00        4.78     12.84 o 
   0   1  10      671.05      716.73     23.37 o 
   1   1  10      470.38      427.35     21.18 o 
   2   1  10        0.87      -15.98     15.98 o 
   3   1  10        5.08       -6.72     26.20 o 
   4   1  10       76.80       51.44     17.56 o 
   5   1  10      206.79      258.96     25.43 o 
   6   1  10       17.41       -6.20     48.88 o 
   7   1  10       63.02      -22.62     33.99 o 
   8   1  10       53.77       32.21     49.65 o 
   9   1  10        4.86       62.00     38.62 o 
  10   1  10        2.56      -12.71     40.74 o 
 -13   2  10        9.98       55.04     32.41 o 
 -12   2  10      122.35       89.61     30.91 o 
 -11   2  10      271.18      264.26     27.34 o 
 -10   2  10       41.66       49.19     22.85 o 
  -9   2  10      442.64      481.08     24.83 o 
  -8   2  10        2.75      -18.11     18.11 o 
  -7   2  10      589.72      616.69     27.32 o 
  -6   2  10      176.21      192.30     30.11 o 
  -5   2  10     1518.26     1546.72     33.71 o 
  -4   2  10     1529.45     1549.62     32.07 o 
  -3   2  10       55.73       43.51     16.74 o 
  -2   2  10     3198.72     3132.33     48.36 o 
  -1   2  10       24.57       -1.56     13.69 o 
   0   2  10     2138.05     2008.39     37.35 o 
   1   2  10     1188.83     1107.20     26.30 o 
   2   2  10     2025.53     1929.77     33.85 o 
   3   2  10     2315.77     2179.30     41.84 o 
   4   2  10      190.03      190.35     20.23 o 
   5   2  10      857.13      800.68     30.91 o 
   6   2  10      833.02      825.15     47.10 o 
   7   2  10     1180.20     1119.49     98.56 o 
   8   2  10       54.46       27.13     33.77 o 
   9   2  10      209.98      258.95     47.08 o 
  10   2  10      123.22      155.72     45.13 o 
 -13   3  10        0.11      -31.85     31.85 o 
 -12   3  10        6.00       -7.66     26.19 o 
 -11   3  10       28.79       45.26     24.18 o 
 -10   3  10        1.24       -9.85     21.47 o 
  -9   3  10        3.89       12.39     20.37 o 
  -8   3  10        2.02       18.00     19.52 o 
  -7   3  10       19.86       23.38     17.78 o 
  -6   3  10       10.77       23.71     19.86 o 
  -5   3  10      133.13      116.30     21.56 o 
  -4   3  10       65.65       70.25     20.04 o 
  -3   3  10      115.90      133.60     16.90 o 
  -2   3  10       32.43       42.81     12.89 o 
  -1   3  10        2.21       11.69     12.72 o 
   0   3  10      666.52      655.35     21.32 o 
   1   3  10        0.58      -14.32     14.32 o 
   2   3  10      101.49      113.28     17.16 o 
   3   3  10      155.70      159.11     18.68 o 
   4   3  10        0.47       13.83     17.89 o 
   5   3  10       22.20       30.98     25.32 o 
   6   3  10      963.37      918.13     39.75 o 
   7   3  10       18.83      -21.38     35.36 o 
   8   3  10       14.23       13.31     47.06 o 
   9   3  10       12.89       15.45     37.38 o 
  10   3  10       14.05       55.41     39.89 o 
 -12   4  10       12.31       52.10     27.75 o 
 -11   4  10       11.48        7.85     23.87 o 
 -10   4  10       17.85      -21.26     21.26 o 
  -9   4  10       61.13       34.43     18.94 o 
  -8   4  10        2.21       35.97     31.59 o 
  -7   4  10      126.37       61.78     29.95 o 
  -6   4  10      459.35      478.49     26.47 o 
  -5   4  10      237.49      282.92     56.79 o 
  -4   4  10     1643.44     1533.09     34.14 o 
  -3   4  10       39.03       41.87     15.41 o 
  -2   4  10      900.63      870.30     23.27 o 
  -1   4  10      154.20      154.90     13.98 o 
   0   4  10     1559.86     1529.21     29.99 o 
   1   4  10      437.40      390.55     23.12 o 
   2   4  10     1009.83      964.77     25.41 o 
   3   4  10     1884.41     1824.26     34.65 o 
   4   4  10      240.03      246.03     26.52 o 
   5   4  10     1839.26     1769.67     47.99 o 
   6   4  10       10.49       11.88     24.46 o 
   7   4  10      859.94      775.80     48.61 o 
   8   4  10      309.35      418.29     71.65 o 
   9   4  10       39.37      103.34     71.91 o 
  10   4  10      202.54      323.31     71.72 o 
 -12   5  10       27.67       25.28     34.98 o 
 -11   5  10        2.55      -24.48     24.48 o 
 -10   5  10        9.34      -20.02     38.96 o 
  -9   5  10        0.64      -18.78     23.92 o 
  -8   5  10       50.88        8.13     26.84 o 
  -7   5  10      110.01      133.17     27.23 o 
  -6   5  10        0.80      -20.13     20.13 o 
  -5   5  10       84.06      100.27     19.74 o 
  -4   5  10        3.14       19.40     17.42 o 
  -3   5  10        0.82        6.03     16.95 o 
  -2   5  10      369.08      423.33     23.75 o 
  -1   5  10      823.36      753.52     23.88 o 
   0   5  10        2.82       -9.45     14.01 o 
   1   5  10       45.79       22.38     18.79 o 
   2   5  10        6.51       -8.08     14.76 o 
   3   5  10       43.51       11.71     19.04 o 
   4   5  10        0.29        6.83     22.58 o 
   5   5  10       36.72       49.90     25.79 o 
   6   5  10       67.13       31.00     27.87 o 
   7   5  10        1.06      -28.54     31.40 o 
   8   5  10       19.54       17.70     32.02 o 
   9   5  10      129.10      143.04     44.91 o 
 -12   6  10        7.17       59.38     42.47 o 
 -11   6  10       42.43       66.85     30.85 o 
 -10   6  10        0.87       29.97     27.87 o 
  -9   6  10      119.23      143.97     32.87 o 
  -8   6  10        1.34      -24.38     24.38 o 
  -7   6  10      369.55      383.08     27.30 o 
  -6   6  10       41.97       42.86     24.51 o 
  -5   6  10      172.64      135.44     25.64 o 
  -4   6  10      100.05      122.50     21.10 o 
  -3   6  10      283.40      262.05     22.91 o 
  -2   6  10      176.81      179.47     21.27 o 
  -1   6  10     1097.36     1059.05     26.32 o 
   0   6  10     1604.98     1632.82     30.51 o 
   1   6  10      901.98      955.14     30.68 o 
   2   6  10      666.86      617.12     34.67 o 
   3   6  10     1666.01     1522.26     38.00 o 
   4   6  10        2.36       14.41     28.90 o 
   5   6  10     1234.98     1198.90     83.54 o 
   6   6  10       32.61       18.60     28.65 o 
   7   6  10      361.82      390.80     36.23 o 
   8   6  10       35.13      124.10     48.14 o 
   9   6  10       63.71       85.62     37.09 o 
 -11   7  10        1.04      -12.76     40.56 o 
 -10   7  10        2.33       -3.88     26.75 o 
  -9   7  10       30.48      -19.41     24.13 o 
  -8   7  10       54.04       38.20     28.83 o 
  -7   7  10       23.12       -0.91     25.93 o 
  -6   7  10      100.62      105.76     34.13 o 
  -5   7  10        0.90      -24.55     24.55 o 
  -4   7  10      314.71      275.32     29.07 o 
  -3   7  10       39.04       47.66     20.04 o 
  -2   7  10       17.52       26.92     19.81 o 
  -1   7  10        0.40      -11.30     16.84 o 
   0   7  10       66.09       53.51     15.99 o 
   1   7  10       39.31       40.31     22.31 o 
   2   7  10       65.14       80.80     21.56 o 
   3   7  10       12.97       27.34     21.81 o 
   4   7  10       79.46       96.53     27.39 o 
   5   7  10       13.38       -2.60     26.75 o 
   6   7  10       21.60        5.48     29.57 o 
   7   7  10       78.85       62.84     33.53 o 
   8   7  10       14.06      -14.33     34.42 o 
 -10   8  10       25.81       16.04     39.59 o 
  -9   8  10        1.67       11.86     24.84 o 
  -8   8  10        0.50      -16.98     29.73 o 
  -7   8  10      106.31       81.50     28.88 o 
  -6   8  10       23.48       40.23     26.76 o 
  -5   8  10       82.68       62.45     22.70 o 
  -4   8  10      396.85      438.66     35.17 o 
  -3   8  10        1.51      -10.48     21.08 o 
  -2   8  10      572.45      618.18     31.38 o 
  -1   8  10       12.89       -3.33     20.58 o 
   0   8  10      634.44      635.91     27.57 o 
   1   8  10      345.49      333.89     32.09 o 
   2   8  10      695.95      662.75     29.55 o 
   3   8  10      391.27      385.97     28.76 o 
   4   8  10       57.17       33.73     27.42 o 
   5   8  10      629.16      612.31     41.49 o 
   6   8  10        8.42      -30.45     30.45 o 
   7   8  10      122.76      163.04     37.20 o 
  -9   9  10        0.21       13.58     33.29 o 
  -8   9  10        0.93      -14.88     23.38 o 
  -7   9  10       34.83      -14.30     31.88 o 
  -6   9  10        0.46      -31.20     33.69 o 
  -5   9  10       12.00       -2.39     29.65 o 
  -4   9  10       93.23       86.70     28.94 o 
  -3   9  10       41.26       -4.12     26.97 o 
  -2   9  10       32.15       34.51     23.11 o 
  -1   9  10       44.40       20.61     27.26 o 
   0   9  10      102.39       74.87     24.65 o 
   1   9  10       71.40       33.70     39.33 o 
   2   9  10       15.63        2.00     23.49 o 
   3   9  10        0.30      -23.26     23.26 o 
   4   9  10        9.08      -18.21     29.03 o 
   5   9  10        0.19      -29.97     29.97 o 
   6   9  10        5.08       -7.00     33.30 o 
   7   9  10       71.04      142.12     50.06 o 
  -8  10  10       16.47        9.10     35.46 o 
  -7  10  10      103.36      135.27     35.42 o 
  -6  10  10       47.88       74.37     35.77 o 
  -5  10  10       18.28        3.94     45.32 o 
  -4  10  10      335.63      367.43     52.32 o 
  -3  10  10       36.71       35.80     36.64 o 
  -2  10  10      378.66      432.18     46.19 o 
  -1  10  10       42.45      100.03     39.15 o 
   0  10  10      265.96      388.29     45.15 o 
   1  10  10      284.85      385.03     36.10 o 
   2  10  10       46.85       14.86     24.72 o 
   3  10  10      499.44      536.80     34.82 o 
   4  10  10      224.07      245.04     49.14 o 
   5  10  10      529.40      589.35     73.26 o 
  -7  11  10       11.90        6.38     37.23 o 
  -6  11  10        6.02      -13.80     35.64 o 
  -5  11  10       10.31      -28.50     32.77 o 
  -4  11  10        1.78       23.68     33.85 o 
  -3  11  10        0.26       -0.60     61.19 o 
  -2  11  10        4.49       61.07     63.65 o 
  -1  11  10        0.99        8.10     39.94 o 
   0  11  10        1.91        8.51     39.73 o 
   1  11  10       38.16       34.81     32.36 o 
   2  11  10        5.58       31.74     32.95 o 
   3  11  10       41.20       41.60     42.34 o 
   4  11  10        9.57       20.55     45.33 o 
  -5  12  10      112.08       11.42     39.45 o 
  -4  12  10       14.09      -24.16     47.98 o 
  -3  12  10       22.01        2.10     58.37 o 
  -2  12  10      432.74      572.93     83.43 o 
  -1  12  10       18.30       49.93     41.35 o 
   0  12  10      174.04      155.44     48.82 o 
   1  12  10       30.35      -15.13     43.04 o 
   2  12  10      376.85      444.10     56.76 o 
 -13   1  11        6.13      -13.03     32.05 o 
 -12   1  11        9.38        1.67     25.74 o 
 -11   1  11       13.46      -23.39     23.39 o 
 -10   1  11      325.06      285.94     27.25 o 
  -9   1  11      238.51      282.54     22.48 o 
  -8   1  11      231.84      287.36     23.82 o 
  -7   1  11       22.19       -1.28     19.35 o 
  -6   1  11      531.98      606.37     26.40 o 
  -5   1  11       28.85       22.72     19.29 o 
  -4   1  11     1365.61     1364.48     41.48 o 
  -3   1  11       13.08       12.63     19.03 o 
  -2   1  11     1577.18     1491.01     38.57 o 
  -1   1  11      406.79      384.06     20.96 o 
   0   1  11     1273.59     1313.02     52.76 o 
   1   1  11      799.18      764.21     32.09 o 
   2   1  11      279.99      293.21     24.01 o 
   3   1  11     2778.42     2663.70     68.38 o 
   4   1  11       95.60       99.49     23.36 o 
   5   1  11     1110.58     1096.59     40.51 o 
   6   1  11      615.73      581.26     36.29 o 
   7   1  11      434.44      388.72     42.34 o 
   8   1  11      413.45      510.51     39.32 o 
   9   1  11      100.19       79.78     59.96 o 
 -13   2  11        0.00       -5.08     51.46 o 
 -12   2  11        1.67      -29.86     29.99 o 
 -11   2  11       47.19       49.84     24.78 o 
 -10   2  11        6.45       13.58     20.35 o 
  -9   2  11       14.95       -9.46     18.24 o 
  -8   2  11       31.71       34.90     26.82 o 
  -7   2  11        2.41      -15.28     24.27 o 
  -6   2  11       72.36       41.27     22.06 o 
  -5   2  11      160.39      180.25     23.61 o 
  -4   2  11       18.93       -9.85     14.65 o 
  -3   2  11       39.62       63.48     16.75 o 
  -2   2  11        0.30       12.48     18.38 o 
  -1   2  11       70.38       57.89     16.65 o 
   0   2  11        0.06      -15.50     15.50 o 
   1   2  11        0.22       -3.75     15.41 o 
   2   2  11        4.14       -9.97     14.39 o 
   3   2  11       75.09       64.85     18.53 o 
   4   2  11      421.67      408.49     29.32 o 
   5   2  11      350.36      408.81     31.77 o 
   6   2  11      161.53      147.74     35.86 o 
   7   2  11       17.11       -2.40     34.28 o 
   8   2  11        1.24       -9.24     35.97 o 
   9   2  11       33.13       29.10     35.84 o 
 -12   3  11        9.60       22.11     26.93 o 
 -11   3  11        2.45       21.21     24.19 o 
 -10   3  11       50.58       51.06     23.38 o 
  -9   3  11       36.31       34.15     27.64 o 
  -8   3  11       26.93       29.21     30.53 o 
  -7   3  11      183.56      152.37     25.37 o 
  -6   3  11      731.52      709.08     34.50 o 
  -5   3  11        4.21       -4.12     20.69 o 
  -4   3  11      593.79      565.93     32.48 o 
  -3   3  11       44.24       49.68     16.94 o 
  -2   3  11     1328.46     1284.06     28.07 o 
  -1   3  11     1202.49     1120.62     27.12 o 
   0   3  11      620.36      614.13     23.01 o 
   1   3  11     1403.02     1415.05     37.40 o 
   2   3  11      164.60      183.27     17.73 o 
   3   3  11      694.71      713.71     29.43 o 
   4   3  11       47.58       41.86     19.50 o 
   5   3  11      500.89      433.38     33.14 o 
   6   3  11      377.30      471.33     43.89 o 
   7   3  11      472.22      485.35     49.87 o 
   8   3  11      216.42      260.19     44.32 o 
   9   3  11      152.15      121.62     43.94 o 
 -12   4  11        3.95       16.65     31.32 o 
 -11   4  11       55.03       87.03     29.95 o 
 -10   4  11       44.29       84.19     28.54 o 
  -9   4  11        5.10       -1.19     24.86 o 
  -8   4  11       51.43        8.96     32.96 o 
  -7   4  11       29.27       -2.82     23.76 o 
  -6   4  11       26.91       59.28     23.75 o 
  -5   4  11       19.42       19.74     23.90 o 
  -4   4  11      286.14      282.38     23.14 o 
  -3   4  11        0.50      -14.09     16.19 o 
  -2   4  11        0.88      -12.38     18.29 o 
  -1   4  11      476.37      433.24     18.97 o 
   0   4  11      163.08      196.05     17.54 o 
   1   4  11       49.45       17.04     17.77 o 
   2   4  11       76.72       62.19     17.52 o 
   3   4  11      207.08      197.73     24.75 o 
   4   4  11       60.06       24.69     31.69 o 
   5   4  11       22.27      -10.00     25.09 o 
   6   4  11       30.22       16.21     27.47 o 
   7   4  11       33.88       46.38     65.60 o 
   8   4  11       17.10       -9.39     53.05 o 
   9   4  11        0.68      -30.21     56.65 o 
 -12   5  11        2.26        3.04     38.97 o 
 -11   5  11      100.19       84.99     31.86 o 
 -10   5  11        1.63      -31.53     47.93 o 
  -9   5  11      118.72       98.92     27.09 o 
  -8   5  11      473.34      425.60     44.79 o 
  -7   5  11       66.86       69.53     40.07 o 
  -6   5  11      291.93      356.08     29.95 o 
  -5   5  11      186.50      162.49     24.66 o 
  -4   5  11     1740.83     1659.94     39.53 o 
  -3   5  11       31.16       18.05     18.91 o 
  -2   5  11     4144.95     4032.17     64.22 o 
  -1   5  11      550.74      534.80     21.17 o 
   0   5  11     1552.43     1586.60     33.37 o 
   1   5  11      681.88      621.10     27.77 o 
   2   5  11      526.06      476.52     24.22 o 
   3   5  11     1429.99     1403.81     47.65 o 
   4   5  11       92.06      125.37     26.98 o 
   5   5  11     1480.24     1366.64     46.18 o 
   6   5  11       65.69      112.93     33.31 o 
   7   5  11      278.06      346.06     43.21 o 
   8   5  11      246.64      351.76     50.30 o 
 -11   6  11        0.38      -15.31     30.00 o 
 -10   6  11       31.94       25.63     32.47 o 
  -9   6  11        8.28      -15.01     25.93 o 
  -8   6  11       33.91       23.99     34.08 o 
  -7   6  11       16.88       26.60     38.00 o 
  -6   6  11        0.78       -1.55     24.39 o 
  -5   6  11       66.79       51.38     25.84 o 
  -4   6  11      628.82      596.95     28.77 o 
  -3   6  11       39.90       44.45     19.48 o 
  -2   6  11      483.42      521.59     27.97 o 
  -1   6  11        5.24        9.43     16.76 o 
   0   6  11       12.00        6.50     15.28 o 
   1   6  11       47.16       43.22     19.55 o 
   2   6  11        4.23      -19.78     19.78 o 
   3   6  11        1.81      -18.97     20.86 o 
   4   6  11        5.37      -24.04     24.04 o 
   5   6  11        1.43      -27.87     27.87 o 
   6   6  11       17.66       19.43     30.09 o 
   7   6  11       49.80       30.05     33.69 o 
   8   6  11        2.84      -33.54     33.54 o 
 -11   7  11       60.27       53.24     40.99 o 
 -10   7  11      114.01      113.15     32.27 o 
  -9   7  11       64.26       -7.94     33.30 o 
  -8   7  11       75.87       99.54     31.52 o 
  -7   7  11       46.30       56.26     27.72 o 
  -6   7  11      385.28      429.40     36.27 o 
  -5   7  11        1.92        5.72     31.94 o 
  -4   7  11      732.61      700.50     40.25 o 
  -3   7  11      102.82       86.44     23.05 o 
  -2   7  11      973.48      979.22     35.06 o 
  -1   7  11       28.97      -10.64     18.61 o 
   0   7  11      522.75      487.06     25.57 o 
   1   7  11      370.72      404.51     30.69 o 
   2   7  11      143.07      158.92     23.85 o 
   3   7  11      593.18      633.24     33.25 o 
   4   7  11       36.09      -21.33     26.28 o 
   5   7  11      560.46      609.47     40.58 o 
   6   7  11       30.83       59.79     30.80 o 
   7   7  11      273.02      332.04     49.24 o 
 -10   8  11        0.09       72.61     43.39 o 
  -9   8  11        5.79       -1.31     28.55 o 
  -8   8  11        5.78        3.51     32.55 o 
  -7   8  11        6.89       70.76     30.98 o 
  -6   8  11        0.05      -24.46     29.14 o 
  -5   8  11      129.92       75.19     56.41 o 
  -4   8  11       29.34        1.94     26.54 o 
  -3   8  11       24.74        3.02     23.25 o 
  -2   8  11      226.59      244.21     26.69 o 
  -1   8  11        8.71      -22.17     22.17 o 
   0   8  11      192.70      135.21     24.34 o 
   1   8  11      235.16      238.63     26.62 o 
   2   8  11      123.81      114.75     30.44 o 
   3   8  11        0.36      -16.49     24.66 o 
   4   8  11        0.26      -28.68     28.68 o 
   5   8  11       11.99        5.23     32.05 o 
   6   8  11       27.02       11.26     34.87 o 
   7   8  11       41.26       81.40     67.25 o 
  -9   9  11        1.01       23.56     46.18 o 
  -8   9  11       93.73       61.28     35.99 o 
  -7   9  11       16.25        8.68     33.63 o 
  -6   9  11      119.92      102.10     33.42 o 
  -5   9  11      590.10      529.29     40.97 o 
  -4   9  11      412.90      334.11     44.43 o 
  -3   9  11       62.54       58.91     28.86 o 
  -2   9  11      541.11      566.04     38.70 o 
  -1   9  11      117.05      125.47     73.36 o 
   0   9  11      217.04      207.30     32.34 o 
   1   9  11      191.47      204.55     34.27 o 
   2   9  11      152.64      163.65     32.48 o 
   3   9  11      510.76      527.48     34.81 o 
   4   9  11        4.24      -33.75     33.75 o 
   5   9  11      307.64      401.55     41.18 o 
   6   9  11       45.10       10.79     73.01 o 
  -8  10  11        6.66      -14.28     37.02 o 
  -7  10  11        0.42       -4.00     36.31 o 
  -6  10  11       14.25      -28.49     34.10 o 
  -5  10  11       74.54       92.55     34.54 o 
  -4  10  11      114.56      169.50     43.36 o 
  -3  10  11       99.37       73.62     32.28 o 
  -2  10  11        1.87       42.67     38.93 o 
  -1  10  11        0.72        7.25     39.47 o 
   0  10  11        7.46      -27.79     40.76 o 
   1  10  11       33.55       -3.36     31.18 o 
   2  10  11       72.48       63.29     33.54 o 
   3  10  11       23.26      -11.06     28.18 o 
   4  10  11        1.08      -39.25     39.25 o 
  -6  11  11       54.26       41.70     38.34 o 
  -5  11  11       22.96      -22.94     43.84 o 
  -4  11  11      288.22      244.71     49.25 o 
  -3  11  11       31.35       63.54     58.25 o 
  -2  11  11      155.89      183.86     43.09 o 
  -1  11  11       50.67       91.45     45.43 o 
   0  11  11       37.85       21.88     76.04 o 
   1  11  11      135.73      159.47     48.18 o 
   2  11  11      104.79       69.72     48.91 o 
   3  11  11       79.23      106.65     38.81 o 
  -2  12  11        8.63       40.78     63.57 o 
  -1  12  11        5.49       41.17     43.92 o 
 -12   0  12        8.62       12.41     39.01 o 
 -11   0  12      100.28       95.82     37.83 o 
 -10   0  12       69.87      141.85     36.57 o 
  -9   0  12       61.58      101.99     34.30 o 
  -8   0  12      171.82      169.81     35.34 o 
  -7   0  12      184.77      225.07     33.49 o 
  -6   0  12      671.69      655.85     40.95 o 
  -5   0  12      405.63      398.56     57.50 o 
  -4   0  12     2405.08     2282.02     95.10 o 
  -3   0  12      470.63      387.29     48.25 o 
  -2   0  12     1280.64     1230.43     67.59 o 
  -1   0  12      573.56      546.96     56.63 o 
   0   0  12       41.30       39.31     39.95 o 
   1   0  12      977.31      996.86     65.00 o 
   2   0  12       82.43       68.74     39.99 o 
   3   0  12     2633.40     2469.80     96.10 o 
   4   0  12      290.37      344.08     50.27 o 
   5   0  12      610.02      667.12     64.17 o 
   6   0  12      202.04      232.34     38.83 o 
   7   0  12      434.60      494.20     47.49 o 
   8   0  12      545.83      552.95     75.33 o 
   9   0  12        4.98       83.47     61.43 o 
 -12   1  12       22.77       28.45     27.90 o 
 -11   1  12      195.67      183.44     28.90 o 
 -10   1  12       23.21        0.95     23.95 o 
  -9   1  12       62.52       65.45     22.38 o 
  -8   1  12        5.80       32.24     21.44 o 
  -7   1  12       87.45       59.31     24.07 o 
  -6   1  12       64.30       75.40     22.54 o 
  -5   1  12       10.20      -20.62     20.62 o 
  -4   1  12        0.49        2.80     25.54 o 
  -3   1  12       23.23       10.59     27.88 o 
  -2   1  12       13.56       37.03     25.89 o 
  -1   1  12       13.08      -11.75     26.70 o 
   0   1  12       34.32       13.12     25.15 o 
   1   1  12      199.51      213.62     31.81 o 
   2   1  12        8.74        6.30     25.31 o 
   3   1  12        0.06      -27.52     27.52 o 
   4   1  12       36.93       66.56     24.76 o 
   5   1  12      504.16      475.69     35.56 o 
   6   1  12       51.88       89.53     28.66 o 
   7   1  12       75.76       25.14     29.58 o 
   8   1  12        1.25       34.64     31.85 o 
   9   1  12       10.52       18.92     41.60 o 
 -12   2  12      118.91       89.77     33.67 o 
 -11   2  12      303.49      275.74     30.04 o 
 -10   2  12      263.57      266.25     24.92 o 
  -9   2  12        1.15       14.67     22.02 o 
  -8   2  12       73.32       72.90     27.33 o 
  -7   2  12       33.86       27.77     23.97 o 
  -6   2  12      700.52      628.56     34.64 o 
  -5   2  12       69.42       58.69     23.03 o 
  -4   2  12      750.46      767.36     34.17 o 
  -3   2  12      111.60      156.00     19.33 o 
  -2   2  12      174.77      220.90     24.34 o 
  -1   2  12     3113.72     2907.17     44.66 o 
   0   2  12      802.38      839.08     35.61 o 
   1   2  12     2370.95     2333.91     46.74 o 
   2   2  12       12.36       -8.56     35.00 o 
   3   2  12      924.27      913.56     39.31 o 
   4   2  12       66.24       75.52     30.35 o 
   5   2  12     2492.69     2420.70     59.87 o 
   6   2  12      695.62      780.79     53.41 o 
   7   2  12      109.63      102.65     47.67 o 
   8   2  12      120.19      156.74     55.65 o 
   9   2  12        3.38       59.31     44.22 o 
 -12   3  12       12.64      -25.34     39.51 o 
 -11   3  12        3.10      -29.16     29.16 o 
 -10   3  12       16.70       -8.27     23.95 o 
  -9   3  12       10.15      -20.88     28.19 o 
  -8   3  12        1.29      -24.43     24.43 o 
  -7   3  12        3.47      -13.19     24.52 o 
  -6   3  12        3.42       -7.35     34.13 o 
  -5   3  12       12.29       25.11     23.29 o 
  -4   3  12       37.01       20.05     17.89 o 
  -3   3  12      184.44      193.02     20.66 o 
  -2   3  12      632.70      613.50     26.30 o 
  -1   3  12      388.69      373.01     21.65 o 
   0   3  12        0.14       -7.99     16.36 o 
   1   3  12       52.44       45.92     19.02 o 
   2   3  12       69.07       56.70     18.07 o 
   3   3  12       46.35       24.39     20.83 o 
   4   3  12      355.59      346.94     30.05 o 
   5   3  12        0.28       -0.72     33.11 o 
   6   3  12      101.09      111.32     38.13 o 
   7   3  12        0.13      -41.93     41.93 o 
   8   3  12        0.06       40.95     41.84 o 
 -12   4  12       24.51      -31.95     31.95 o 
 -11   4  12        8.19       34.64     31.55 o 
 -10   4  12       78.37       97.71     28.97 o 
  -9   4  12       22.53       -2.59     35.73 o 
  -8   4  12      179.45      183.29     30.30 o 
  -7   4  12      504.62      423.51     34.07 o 
  -6   4  12      160.42      162.39     27.73 o 
  -5   4  12       60.23       51.74     24.13 o 
  -4   4  12      460.11      466.98     42.94 o 
  -3   4  12      496.69      493.23     26.96 o 
  -2   4  12      674.17      684.79     30.79 o 
  -1   4  12      149.57      149.51     17.73 o 
   0   4  12       70.71       84.11     17.30 o 
   1   4  12     1889.61     1821.89     42.05 o 
   2   4  12      156.37      139.56     19.07 o 
   3   4  12     1663.01     1552.90     40.05 o 
   4   4  12       52.49       38.61     27.83 o 
   5   4  12      350.50      376.21     43.81 o 
   6   4  12      356.82      379.14     85.77 o 
   7   4  12      158.79      190.07     43.80 o 
   8   4  12      272.41      314.64     49.15 o 
 -11   5  12        3.45       23.80     30.28 o 
 -10   5  12        3.83       46.21     27.04 o 
  -9   5  12        0.08      -28.87     40.21 o 
  -8   5  12        5.62      -21.97     33.12 o 
  -7   5  12       25.94       -0.61     25.74 o 
  -6   5  12        1.19      -16.03     24.73 o 
  -5   5  12       21.25      -13.21     23.83 o 
  -4   5  12       99.18       81.21     22.09 o 
  -3   5  12       10.87       -2.12     20.08 o 
  -2   5  12       11.02       -7.34     19.55 o 
  -1   5  12      226.19      242.26     20.95 o 
   0   5  12        0.46       -1.35     16.93 o 
   1   5  12       20.37       21.01     20.43 o 
   2   5  12        0.22       -6.72     17.40 o 
   3   5  12       80.16       62.13     23.62 o 
   4   5  12      279.80      250.45     39.83 o 
   5   5  12       58.90       31.39     30.13 o 
   6   5  12        2.55      -33.17     33.17 o 
   7   5  12      135.68       89.44     67.51 o 
   8   5  12        9.61      -47.65     47.65 o 
 -11   6  12        7.18      -41.90     41.90 o 
 -10   6  12       17.53      -26.27     27.81 o 
  -9   6  12      116.65       76.57     39.31 o 
  -8   6  12        2.48       21.35     38.78 o 
  -7   6  12       20.22        4.81     36.64 o 
  -6   6  12      392.91      455.48     36.15 o 
  -5   6  12       37.32       24.23     25.79 o 
  -4   6  12      121.02      180.43     24.57 o 
  -3   6  12       89.10       65.87     22.79 o 
  -2   6  12      146.35      175.02     23.97 o 
  -1   6  12      111.33       97.31     20.21 o 
   0   6  12      105.51      123.05     20.38 o 
   1   6  12      833.02      868.42     34.59 o 
   2   6  12       14.30      -20.92     20.92 o 
   3   6  12      866.60      899.15     37.89 o 
   4   6  12       43.81       55.05     47.69 o 
   5   6  12      639.59      626.04     41.74 o 
   6   6  12      162.19      131.77     35.83 o 
   7   6  12       77.47       54.97     35.57 o 
 -10   7  12        6.14       54.28     44.24 o 
  -9   7  12       39.25       63.31     31.74 o 
  -8   7  12       24.20       -5.76     38.74 o 
  -7   7  12        2.40      -37.06     37.06 o 
  -6   7  12       55.77       47.89     36.78 o 
  -5   7  12       11.40       -9.58     30.24 o 
  -4   7  12        3.30      -11.05     22.78 o 
  -3   7  12       84.03       75.51     26.12 o 
  -2   7  12       76.32       78.11     23.96 o 
  -1   7  12        0.45       21.84     23.12 o 
   0   7  12       47.22       18.22     21.74 o 
   1   7  12       52.44       40.19     23.80 o 
   2   7  12        2.28        1.54     28.02 o 
   3   7  12        9.92       -0.08     29.92 o 
   4   7  12        0.10      -25.09     28.88 o 
   5   7  12       54.43       25.16     32.19 o 
   6   7  12        0.59      -23.60     31.68 o 
  -9   8  12       89.53       51.88     50.73 o 
  -8   8  12       65.28       56.96     65.44 o 
  -7   8  12       36.98       10.80     33.03 o 
  -6   8  12       89.68      167.51     44.60 o 
  -5   8  12       95.14       26.64     30.18 o 
  -4   8  12       46.74       54.54     25.99 o 
  -3   8  12       36.16       46.21     28.45 o 
  -2   8  12      266.88      372.07     30.22 o 
  -1   8  12      512.71      536.09     32.20 o 
   0   8  12       59.54       47.38     44.37 o 
   1   8  12      677.34      686.49     41.36 o 
   2   8  12       69.49       87.06     31.56 o 
   3   8  12      531.95      524.78     35.59 o 
   4   8  12       91.89       97.38     33.32 o 
   5   8  12      199.48      260.48     39.38 o 
   6   8  12      136.18      133.99     47.32 o 
  -8   9  12        3.31      -25.53     36.17 o 
  -7   9  12        1.18      -49.12     49.12 o 
  -6   9  12        7.85      -25.32     39.94 o 
  -5   9  12       37.19       35.33     38.58 o 
  -4   9  12      327.54      302.27     35.48 o 
  -3   9  12       67.95       57.48     31.14 o 
  -2   9  12        0.29      -25.24     32.48 o 
  -1   9  12       10.61       13.13     38.62 o 
   0   9  12        1.84       -0.29     37.72 o 
   1   9  12       66.64       24.19     31.01 o 
   2   9  12        0.33       33.46     32.04 o 
   3   9  12        8.76      -26.50     26.50 o 
   4   9  12        1.14      -33.02     33.02 o 
   5   9  12        9.35       25.22     45.01 o 
  -7  10  12        1.98       -6.49     37.80 o 
  -6  10  12       54.16      114.16     48.42 o 
  -5  10  12       87.84      104.87     47.50 o 
  -4  10  12       32.46       53.56     49.12 o 
  -3  10  12        1.00        5.83     33.15 o 
  -2  10  12      202.28      198.20     74.79 o 
  -1  10  12      191.45      180.28     71.00 o 
   0  10  12       67.32       97.64     45.20 o 
   1  10  12      565.54      559.16     44.72 o 
   2  10  12        0.15      -41.26     41.26 o 
   3  10  12      218.18      289.01    103.48 o 
  -4  11  12        2.15        5.70     44.96 o 
  -3  11  12       27.72      -55.79     65.00 o 
  -2  11  12        2.02        9.81     44.47 o 
  -1  11  12        1.95      -23.12     43.76 o 
   0  11  12       15.01       34.78     47.10 o 
   1  11  12       10.32       32.11     48.69 o 
 -12   1  13       40.16        9.78     28.19 o 
 -11   1  13        1.51       21.92     27.06 o 
 -10   1  13        2.69        9.32     29.75 o 
  -9   1  13        5.19      -27.86     27.86 o 
  -8   1  13      112.84      129.73     29.87 o 
  -7   1  13        4.35       -4.13     32.93 o 
  -6   1  13      353.62      373.94     42.31 o 
  -5   1  13       91.88       79.10     30.48 o 
  -4   1  13      299.49      376.34     44.20 o 
  -3   1  13      493.82      508.50     78.62 o 
  -2   1  13      128.52      128.02     29.73 o 
  -1   1  13      982.75      929.47     47.42 o 
   0   1  13        1.63      -26.10     26.10 o 
   1   1  13     1313.69     1308.51     52.10 o 
   2   1  13       50.79       57.55     32.28 o 
   3   1  13      757.08      799.51     38.85 o 
   4   1  13      464.66      451.22     35.43 o 
   5   1  13      197.16      219.94     37.73 o 
   6   1  13      357.53      437.56     46.01 o 
   7   1  13       40.10       56.66     32.47 o 
   8   1  13      402.39      507.12     54.67 o 
 -12   2  13       95.40      -53.33     53.33 o 
 -11   2  13       34.94       39.24     31.94 o 
 -10   2  13       60.14       13.07     37.82 o 
  -9   2  13       25.29       33.98     38.78 o 
  -8   2  13       57.80       56.92     28.37 o 
  -7   2  13       35.21       43.03     24.99 o 
  -6   2  13        0.30      -23.89     23.89 o 
  -5   2  13        6.45       -0.37     24.63 o 
  -4   2  13        6.13      -21.51     23.09 o 
  -3   2  13      212.20      208.28     32.89 o 
  -2   2  13       91.33      101.31     30.91 o 
  -1   2  13      343.59      373.15     28.52 o 
   0   2  13       94.62      110.87     30.97 o 
   1   2  13        0.05       -3.64     23.01 o 
   2   2  13        3.19      -23.05     23.05 o 
   3   2  13        7.65        2.62     25.17 o 
   4   2  13        0.82      -25.98     25.98 o 
   5   2  13        0.69      -27.20     27.20 o 
   6   2  13        1.42      -16.16     37.05 o 
   7   2  13        6.82      -35.16     39.20 o 
   8   2  13       53.52       60.19     35.52 o 
 -11   3  13       99.35       52.29     41.01 o 
 -10   3  13        0.97       -1.43     23.71 o 
  -9   3  13       46.93      -13.93     27.83 o 
  -8   3  13      140.80      161.08     29.71 o 
  -7   3  13      288.26      311.82     34.49 o 
  -6   3  13       85.74      102.35     26.12 o 
  -5   3  13       26.86       45.08     26.26 o 
  -4   3  13      664.07      699.30     36.08 o 
  -3   3  13     1349.77     1284.27     43.75 o 
  -2   3  13     1198.64     1242.73     46.51 o 
  -1   3  13      761.62      731.45     35.44 o 
   0   3  13      581.78      593.72     40.43 o 
   1   3  13     1132.37     1123.80     50.54 o 
   2   3  13       37.76        2.22     24.17 o 
   3   3  13      705.81      674.72     40.32 o 
   4   3  13     1015.53     1045.11     46.22 o 
   5   3  13      191.98      219.91     42.86 o 
   6   3  13      306.43      403.17     47.94 o 
   7   3  13        0.52      -15.64     40.10 o 
 -11   4  13       37.02       18.36     32.31 o 
 -10   4  13        2.62       -3.96     30.03 o 
  -9   4  13       21.53        5.91     46.29 o 
  -8   4  13        6.80       -1.13     28.44 o 
  -7   4  13       42.17       34.47     28.26 o 
  -6   4  13        3.33      -25.60     25.60 o 
  -5   4  13       23.03        7.72     24.20 o 
  -4   4  13        1.32       13.81     24.34 o 
  -3   4  13       43.75        3.84     20.93 o 
  -2   4  13      142.04      203.73     23.66 o 
  -1   4  13        0.71        0.86     17.92 o 
   0   4  13       63.77       55.17     18.22 o 
   1   4  13        7.73      -20.79     20.79 o 
   2   4  13       77.17       81.18     20.94 o 
   3   4  13       90.17       80.82     24.01 o 
   4   4  13      303.48      349.43     42.57 o 
   5   4  13      105.16      113.14     59.44 o 
   6   4  13        0.27      -36.44     36.60 o 
   7   4  13        1.19        5.91     59.23 o 
 -11   5  13        0.51      -54.44     54.44 o 
 -10   5  13       83.35      149.82     53.89 o 
  -9   5  13        1.31      -36.07     54.58 o 
  -8   5  13       60.38       41.10     30.22 o 
  -7   5  13        9.01      -14.44     29.69 o 
  -6   5  13      101.65      105.40     30.24 o 
  -5   5  13      148.01      192.39     37.31 o 
  -4   5  13      487.85      507.61     32.72 o 
  -3   5  13      291.25      327.05     37.33 o 
  -2   5  13       10.10       -5.41     20.99 o 
  -1   5  13      818.30      793.89     30.21 o 
   0   5  13       15.96       51.08     22.50 o 
   1   5  13      754.88      753.72     33.77 o 
   2   5  13      136.79      159.65     24.02 o 
   3   5  13      517.23      553.82     40.78 o 
   4   5  13      108.27       86.24     32.33 o 
   5   5  13        5.02        9.06     40.43 o 
   6   5  13      284.08      362.92     50.56 o 
   7   5  13       92.74       53.69     46.73 o 
 -10   6  13        4.59      -14.49     43.54 o 
  -9   6  13        7.76      -29.00     50.51 o 
  -8   6  13        0.00      -39.01     39.01 o 
  -7   6  13       12.25      -28.23     28.23 o 
  -6   6  13       16.71       45.52     28.68 o 
  -5   6  13        9.83      -26.64     26.64 o 
  -4   6  13        5.84        8.58     30.00 o 
  -3   6  13        0.51      -22.34     22.34 o 
  -2   6  13       35.30       18.52     22.47 o 
  -1   6  13       30.10       24.99     20.33 o 
   0   6  13       17.48       14.52     20.16 o 
   1   6  13        1.28        4.97     22.97 o 
   2   6  13       97.00       47.85     29.15 o 
   3   6  13       42.62       48.86     26.12 o 
   4   6  13       49.94       65.83     30.62 o 
   5   6  13        9.06        1.20     47.30 o 
   6   6  13        2.08        4.83     41.68 o 
  -9   7  13        4.03      -39.68     39.68 o 
  -8   7  13       92.06       80.02     44.79 o 
  -7   7  13       18.53        0.15     41.30 o 
  -6   7  13      319.94      333.36     42.35 o 
  -5   7  13        1.39      -20.66     30.79 o 
  -4   7  13      407.03      372.78     31.15 o 
  -3   7  13      311.04      319.68     30.48 o 
  -2   7  13      241.90      284.58     28.14 o 
  -1   7  13      671.66      674.53     34.78 o 
   0   7  13       18.37       -7.23     20.88 o 
   1   7  13      571.25      547.83     40.75 o 
   2   7  13        1.43        7.24     31.26 o 
   3   7  13      543.40      570.22     45.19 o 
   4   7  13      124.35      154.89     35.70 o 
   5   7  13      248.89      333.91     40.87 o 
  -8   8  13        0.82       13.81     45.14 o 
  -7   8  13        8.97      -12.39     57.94 o 
  -6   8  13      132.63      217.45     72.33 o 
  -5   8  13        0.37      -21.11     31.51 o 
  -4   8  13      218.76      207.49     42.87 o 
  -3   8  13       85.08       41.32     37.01 o 
  -2   8  13        6.22      -11.26     29.32 o 
  -1   8  13        8.77       15.05     33.89 o 
   0   8  13       19.85      -23.37     29.75 o 
   1   8  13        6.85       13.36     30.55 o 
   2   8  13       12.02       41.75     32.83 o 
   3   8  13       72.55       59.09     30.04 o 
   4   8  13       19.92       -6.76     34.52 o 
  -7   9  13       11.00      -60.08     60.08 o 
  -6   9  13       70.65       87.60     44.49 o 
  -5   9  13      472.43      426.13     42.39 o 
  -4   9  13      223.66      278.05     36.89 o 
  -3   9  13       97.49      123.08     35.63 o 
  -2   9  13       62.65       64.88     32.79 o 
  -1   9  13      160.92      232.92     85.81 o 
   0   9  13        6.45        8.18     54.70 o 
   1   9  13      239.86      273.90     39.57 o 
   2   9  13        0.66      -32.83     32.83 o 
   3   9  13      135.48      163.71     53.20 o 
  -5  10  13        2.54      -16.91     45.40 o 
  -4  10  13       31.59       15.75     34.71 o 
  -3  10  13       26.72       14.28     45.51 o 
  -2  10  13        9.61        7.01     54.90 o 
  -1  10  13        2.24       -8.32     44.25 o 
   0  10  13       23.88       -6.44     47.61 o 
   1  10  13       33.42       -0.72     48.04 o 
 -11   0  14        1.06       89.62     51.58 o 
 -10   0  14      125.93      147.48     57.22 o 
  -9   0  14       11.19       11.56     52.85 o 
  -8   0  14      151.84      140.33     57.66 o 
  -7   0  14        0.78        4.25     51.98 o 
  -6   0  14      246.27      194.10     50.71 o 
  -5   0  14      580.69      644.21     70.56 o 
  -4   0  14       54.34       -3.97     41.50 o 
  -3   0  14      514.30      569.55     60.40 o 
  -2   0  14      214.83      247.35     55.24 o 
  -1   0  14     1623.93     1531.11     82.08 o 
   0   0  14      215.90      276.50     53.21 o 
   1   0  14      807.44      813.92     70.40 o 
   2   0  14      623.93      666.16     62.90 o 
   3   0  14       14.35      -44.67     44.67 o 
   4   0  14      471.98      470.68     66.91 o 
   5   0  14      276.04      316.97     67.78 o 
   6   0  14      860.51      992.42     81.36 o 
   7   0  14       36.55       60.44     57.78 o 
 -11   1  14      118.85      102.11     35.06 o 
 -10   1  14       20.57       30.14     31.87 o 
  -9   1  14        0.04       63.32     31.54 o 
  -8   1  14        0.45      -53.51     53.51 o 
  -7   1  14       26.19      -15.77     34.59 o 
  -6   1  14       49.57       36.32     35.79 o 
  -5   1  14        0.11      -30.94     30.94 o 
  -4   1  14       53.11       30.62     54.30 o 
  -3   1  14        8.01      -11.51     29.33 o 
  -2   1  14      273.01      267.39     59.84 o 
  -1   1  14      153.33      156.31     39.63 o 
   0   1  14       14.95      -12.67     32.86 o 
   1   1  14        1.54      -30.66     30.66 o 
   2   1  14      413.81      397.82     42.27 o 
   3   1  14       35.32       32.90     29.86 o 
   4   1  14       31.49      -12.37     27.47 o 
   5   1  14       16.99       57.47     32.04 o 
   6   1  14        8.51      -26.44     40.06 o 
   7   1  14        1.95      -34.92     62.83 o 
 -11   2  14       30.06       10.80     31.99 o 
 -10   2  14       14.50        9.37     31.65 o 
  -9   2  14       28.08       40.08     37.54 o 
  -8   2  14      201.03      260.07     33.36 o 
  -7   2  14        8.55       65.48     29.28 o 
  -6   2  14      284.10      340.58     42.08 o 
  -5   2  14       26.63       -4.61     50.87 o 
  -4   2  14      219.41      222.94     38.02 o 
  -3   2  14      353.62      350.92     40.00 o 
  -2   2  14       98.50       51.85     33.16 o 
  -1   2  14      342.00      385.56     42.98 o 
   0   2  14       40.76       55.99     39.49 o 
   1   2  14      787.24      817.98     48.25 o 
   2   2  14      822.10      839.50     41.70 o 
   3   2  14      660.69      696.12     56.17 o 
   4   2  14      481.23      562.20     40.91 o 
   5   2  14        4.15      -24.86     37.70 o 
   6   2  14      290.04      402.15     50.66 o 
   7   2  14        2.78       -9.63     54.82 o 
 -11   3  14       20.57       29.88     35.27 o 
 -10   3  14        0.21       -3.07     33.07 o 
  -9   3  14       26.78      -10.03     31.11 o 
  -8   3  14       27.08        6.37     30.19 o 
  -7   3  14       37.60      -11.56     28.97 o 
  -6   3  14      171.82      122.97     32.38 o 
  -5   3  14        4.66      -21.07     26.64 o 
  -4   3  14       10.97       40.93     33.24 o 
  -3   3  14      787.69      676.70     49.70 o 
  -2   3  14        0.39       -4.80     32.86 o 
  -1   3  14        0.30      -27.90     27.90 o 
   0   3  14        0.08        8.91     23.87 o 
   1   3  14       30.03       19.61     31.60 o 
   2   3  14        6.09      -15.55     26.59 o 
   3   3  14       40.48       54.06     28.31 o 
   4   3  14        0.89       47.60     39.63 o 
   5   3  14      120.82       92.73     43.77 o 
   6   3  14       11.02       11.46     74.91 o 
 -10   4  14       19.39      -10.64     27.71 o 
  -9   4  14       48.69       30.64     45.24 o 
  -8   4  14      222.49      316.80     43.24 o 
  -7   4  14       50.10       58.66     31.00 o 
  -6   4  14      492.45      458.41     36.73 o 
  -5   4  14      321.97      383.91     36.75 o 
  -4   4  14        8.79      -25.38     25.38 o 
  -3   4  14       10.05       29.96     26.85 o 
  -2   4  14        5.07        8.41     22.10 o 
  -1   4  14      627.64      638.00     32.20 o 
   0   4  14      298.51      315.10     65.44 o 
   1   4  14      514.64      576.49     48.27 o 
   2   4  14      128.70      142.49     30.03 o 
   3   4  14      525.11      610.38     52.30 o 
   4   4  14      882.28      763.82     93.04 o 
   5   4  14      224.57      245.40     45.12 o 
   6   4  14      524.72      647.52     57.29 o 
 -10   5  14        0.56      -53.24     76.58 o 
  -9   5  14        1.55      -27.19     33.49 o 
  -8   5  14       24.74       33.36     32.21 o 
  -7   5  14       14.99       -6.46     63.33 o 
  -6   5  14        0.38      -29.12     29.12 o 
  -5   5  14        8.98        9.61     27.83 o 
  -4   5  14        1.61      -29.35     29.35 o 
  -3   5  14        0.05      -23.53     23.53 o 
  -2   5  14       20.66       -1.28     28.20 o 
  -1   5  14       53.50       53.27     21.76 o 
   0   5  14        0.10      -19.86     19.86 o 
   1   5  14       31.46        0.59     24.50 o 
   2   5  14       26.01      -28.94     28.94 o 
   3   5  14      123.26       54.88     38.97 o 
   4   5  14      205.91      183.46     42.97 o 
   5   5  14       93.81       52.67     92.23 o 
   6   5  14        0.06       65.79     46.29 o 
  -9   6  14        0.90       52.14     46.77 o 
  -8   6  14       39.29       -0.99     33.20 o 
  -7   6  14        2.22       -3.90     31.89 o 
  -6   6  14       39.26       55.03     32.31 o 
  -5   6  14      142.11      140.69     34.95 o 
  -4   6  14      125.10      156.73     31.61 o 
  -3   6  14      454.54      492.67     32.93 o 
  -2   6  14        7.58       16.32     25.64 o 
  -1   6  14      968.76      985.13     38.37 o 
   0   6  14       21.00       11.33     23.15 o 
   1   6  14      455.93      495.63     40.82 o 
   2   6  14      136.81      164.26     33.84 o 
   3   6  14       91.19      144.02     35.84 o 
   4   6  14      360.50      384.88     50.93 o 
   5   6  14       19.26       26.73     45.58 o 
  -8   7  14       11.16      -38.68     45.47 o 
  -7   7  14        3.33       -5.52     34.74 o 
  -6   7  14        0.23      -31.75     31.75 o 
  -5   7  14       16.03       59.29     32.97 o 
  -4   7  14       16.72      -25.81     25.81 o 
  -3   7  14        7.85       -9.14     26.13 o 
  -2   7  14        2.54      -21.57     30.06 o 
  -1   7  14        1.73       -4.61     29.44 o 
   0   7  14        0.12        4.71     30.93 o 
   1   7  14       29.14      -29.84     33.23 o 
   2   7  14        8.56      -12.76     34.37 o 
   3   7  14       26.10        8.44     33.56 o 
   4   7  14        5.46      -33.67     33.67 o 
  -7   8  14        0.18      -24.73     46.82 o 
  -6   8  14       54.81       45.61     46.06 o 
  -5   8  14       18.63       17.36     33.56 o 
  -4   8  14      186.59      199.99     37.05 o 
  -3   8  14       84.28      111.83     34.27 o 
  -2   8  14        2.89        1.24     33.21 o 
  -1   8  14      144.28      136.14     41.27 o 
   0   8  14       37.14       34.99     32.82 o 
   1   8  14      154.82      221.23     38.36 o 
   2   8  14      223.47      304.55     40.83 o 
   3   8  14      147.27      192.40     41.45 o 
  -5   9  14       45.35       -9.44     34.76 o 
  -4   9  14        1.41       19.20     35.18 o 
  -3   9  14        0.01       21.81     34.60 o 
  -2   9  14        1.86      -36.74     39.43 o 
  -1   9  14       10.22       13.20     42.48 o 
   0   9  14        0.24       13.23     43.89 o 
   1   9  14       82.61       21.44     48.00 o 
 -10   1  15       91.49       84.53     42.08 o 
  -9   1  15        6.06      -51.73     77.97 o 
  -8   1  15       10.87       -9.93     37.74 o 
  -7   1  15       84.67      151.42     42.19 o 
  -6   1  15       11.78      -15.80     35.35 o 
  -5   1  15      220.40      219.85     42.48 o 
  -4   1  15       89.25       28.90     47.47 o 
  -3   1  15      993.92      938.99     51.86 o 
  -2   1  15       67.76       53.90     35.17 o 
  -1   1  15      525.67      533.41     47.95 o 
   0   1  15      145.71      161.55     37.69 o 
   1   1  15      509.62      540.32     55.32 o 
   2   1  15      567.41      597.59     41.13 o 
   3   1  15      250.02      248.02     35.00 o 
   4   1  15      590.64      554.18     42.15 o 
   5   1  15        1.38       -6.83     48.76 o 
   6   1  15      439.36      507.65     43.86 o 
 -10   2  15        3.21        2.63     33.15 o 
  -9   2  15        0.12      -46.18     46.18 o 
  -8   2  15       16.70      -20.44     42.47 o 
  -7   2  15        4.85       -1.77     37.89 o 
  -6   2  15        0.09      -13.88     62.92 o 
  -5   2  15      143.11       73.22     37.36 o 
  -4   2  15        4.13       34.96     37.61 o 
  -3   2  15        1.59      -34.59     34.59 o 
  -2   2  15      170.16      120.67     36.83 o 
  -1   2  15       30.95       46.86     35.54 o 
   0   2  15       19.31      104.17     36.63 o 
   1   2  15       49.24       68.90     60.72 o 
   2   2  15       10.30      -29.30     60.49 o 
   3   2  15       35.44       27.29     31.29 o 
   4   2  15       13.00       38.31     32.44 o 
   5   2  15        0.02       20.78     44.22 o 
   6   2  15       29.60      -35.86    118.25 o 
 -10   3  15        1.95      -31.78     31.78 o 
  -9   3  15       45.01       29.63     45.36 o 
  -8   3  15        1.17       29.19     31.32 o 
  -7   3  15        1.06      -18.77     30.76 o 
  -6   3  15       38.84       20.08     36.55 o 
  -5   3  15      379.95      424.13     47.64 o 
  -4   3  15        6.77       -5.95     37.48 o 
  -3   3  15      514.10      562.38     51.46 o 
  -2   3  15      268.88      239.68     41.08 o 
  -1   3  15      580.83      608.50     48.62 o 
   0   3  15      189.22      193.53     41.18 o 
   1   3  15      209.13      280.57     48.45 o 
   2   3  15      218.97      267.26     35.18 o 
   3   3  15       17.98      -30.02     30.02 o 
   4   3  15      192.20      211.09     44.34 o 
   5   3  15       19.52      -10.98     48.82 o 
  -9   4  15       45.92       11.08     57.01 o 
  -8   4  15        6.52       14.27     32.68 o 
  -7   4  15        0.21       13.27     32.03 o 
  -6   4  15       16.94       41.41     31.00 o 
  -5   4  15       18.05       -9.37     30.40 o 
  -4   4  15        0.49      -15.49     50.51 o 
  -3   4  15      145.44      126.68     40.03 o 
  -2   4  15      241.32      189.45     39.97 o 
  -1   4  15       21.49      -14.79     46.12 o 
   0   4  15       27.30       45.96     37.58 o 
   1   4  15        0.10       38.72     38.16 o 
   2   4  15        1.05      -23.62     28.76 o 
   3   4  15        0.44      -28.89     36.83 o 
   4   4  15      311.08      282.06     48.39 o 
   5   4  15        8.66        9.63     42.51 o 
  -9   5  15       18.13        0.49     35.64 o 
  -8   5  15        5.48       35.71     35.06 o 
  -7   5  15       18.68      -33.85     33.85 o 
  -6   5  15       40.73       81.31     34.25 o 
  -5   5  15       82.98       77.72     34.15 o 
  -4   5  15       18.52        3.50     31.26 o 
  -3   5  15      377.35      426.66     64.06 o 
  -2   5  15       64.36       21.06     30.51 o 
  -1   5  15      384.11      479.40     39.78 o 
   0   5  15      108.31       73.41     30.48 o 
   1   5  15      320.24      292.67     43.19 o 
   2   5  15      248.87      184.41     69.85 o 
   3   5  15       58.64       76.29     43.51 o 
   4   5  15      253.65      338.17     65.10 o 
  -8   6  15       18.64       45.80     35.79 o 
  -7   6  15        3.69       12.09     33.53 o 
  -6   6  15       30.96        9.99     34.90 o 
  -5   6  15        0.51       18.60     32.36 o 
  -4   6  15        0.85       33.22     30.39 o 
  -3   6  15        9.27      -19.11     31.30 o 
  -2   6  15       13.99       19.66     26.91 o 
  -1   6  15       41.00        5.87     65.70 o 
   0   6  15        1.23      -12.12     30.39 o 
   1   6  15       41.89       55.25     42.78 o 
   2   6  15        7.12      -63.14     63.14 o 
   3   6  15       44.96      -18.74     44.93 o 
   4   6  15       51.98       73.28     47.24 o 
  -7   7  15       38.62      108.58     38.07 o 
  -6   7  15        5.94       -3.35     36.35 o 
  -5   7  15       81.73       83.59     36.33 o 
  -4   7  15        2.94      -26.55     31.79 o 
  -3   7  15      128.44       83.56     35.29 o 
  -2   7  15       24.00       -5.19     43.79 o 
  -1   7  15      272.33      323.82     39.45 o 
   0   7  15        7.20      -32.50     32.50 o 
   1   7  15      159.95      225.87     40.54 o 
   2   7  15      337.28      356.15     42.48 o 
   3   7  15       44.86       71.32     67.82 o 
  -5   8  15       60.63       75.88     37.27 o 
  -4   8  15       14.13       17.57     35.50 o 
  -3   8  15        0.42       -3.00     54.50 o 
  -2   8  15        0.08       -1.34     35.66 o 
  -1   8  15        0.23      -39.20     39.20 o 
   0   8  15       18.40       86.67     45.77 o 
   1   8  15        1.30      -33.84     33.84 o 
  -9   0  16        3.60       45.90     59.92 o 
  -8   0  16        8.84      -53.85     53.85 o 
  -7   0  16       57.08      108.96     59.92 o 
  -6   0  16        9.30       64.17     58.57 o 
  -5   0  16       81.06       99.11     60.72 o 
  -4   0  16      552.26      553.03     75.96 o 
  -3   0  16        6.06      -38.28     53.09 o 
  -2   0  16       56.36       91.01     58.73 o 
  -1   0  16      155.86      252.04     62.22 o 
   0   0  16      254.66      279.95     65.60 o 
   1   0  16      211.73      289.36     64.89 o 
   2   0  16      398.21      389.47     70.44 o 
   3   0  16        0.98      -56.03     56.03 o 
   4   0  16      373.41      481.76     52.13 o 
   5   0  16      177.90      152.30     46.73 o 
  -9   1  16        2.97      -15.94     41.25 o 
  -8   1  16       50.49       63.81     42.33 o 
  -7   1  16       24.67       11.99     41.16 o 
  -6   1  16       35.86       48.53     43.24 o 
  -5   1  16      107.04      161.20     44.24 o 
  -4   1  16       41.66       61.80     41.04 o 
  -3   1  16      114.48       74.25     50.09 o 
  -2   1  16       26.89      -35.92     35.92 o 
  -1   1  16       88.48       89.35     62.34 o 
   0   1  16        0.73       -1.09     60.50 o 
   1   1  16        2.54      -19.49     29.84 o 
   2   1  16       79.83       71.20     33.00 o 
   3   1  16        0.32      -26.46     31.92 o 
   4   1  16       22.33       11.84     34.32 o 
  -9   2  16       40.93       63.12     41.29 o 
  -8   2  16      169.54      211.55     44.87 o 
  -7   2  16      179.23      219.37     46.78 o 
  -6   2  16       49.25       59.01     37.68 o 
  -5   2  16      112.77      123.79     41.77 o 
  -4   2  16       41.82      -36.66     36.66 o 
  -3   2  16      280.18      316.93     47.95 o 
  -2   2  16        9.29       56.60     38.75 o 
  -1   2  16      292.56      375.87     48.25 o 
   0   2  16      464.69      472.36     85.51 o 
   1   2  16       26.79       15.35     40.30 o 
   2   2  16      293.45      408.44     39.33 o 
   3   2  16        6.58      -31.86     32.53 o 
   4   2  16      411.36      580.62     72.35 o 
  -9   3  16        0.39      -40.43     40.43 o 
  -8   3  16        5.76       36.99     43.75 o 
  -7   3  16       13.05       55.27     41.01 o 
  -6   3  16       39.93       18.87     42.33 o 
  -5   3  16        5.14       23.62     68.60 o 
  -4   3  16        0.92        3.35     37.41 o 
  -3   3  16        1.20      -22.94     39.56 o 
  -2   3  16       64.53       45.91     37.22 o 
  -1   3  16       11.27      -26.44     39.37 o 
   0   3  16        4.64      -47.80     49.58 o 
   1   3  16        1.17       17.36     37.07 o 
   2   3  16        0.61      -28.04     30.72 o 
   3   3  16       26.84       -1.81     40.47 o 
   4   3  16       92.28      127.74     80.45 o 
  -8   4  16       29.38       54.14     41.92 o 
  -7   4  16       16.07      -31.29    119.84 o 
  -6   4  16        0.98      -40.04     40.04 o 
  -5   4  16       94.95      245.48     42.91 o 
  -4   4  16        4.22       16.12     38.88 o 
  -3   4  16      247.88      337.31     47.94 o 
  -2   4  16      220.98      183.89     45.99 o 
  -1   4  16      142.56      239.96     46.11 o 
   0   4  16      203.72      352.64     46.26 o 
   1   4  16      180.72      217.21     43.65 o 
   2   4  16      478.33      521.23     59.50 o 
   3   4  16        5.38      -16.63     43.22 o 
  -7   5  16        1.41       -0.70     34.74 o 
  -6   5  16        6.32      -20.90     39.05 o 
  -5   5  16        5.40      -37.80     37.80 o 
  -4   5  16        1.81        4.37     41.43 o 
  -3   5  16       15.76       -3.91     41.27 o 
  -2   5  16       68.36       60.34     40.42 o 
  -1   5  16       19.89      -37.06     37.11 o 
   0   5  16        0.16       48.19     43.99 o 
   1   5  16       19.16        7.06     39.27 o 
   2   5  16       22.41      -12.83     60.36 o 
   3   5  16       50.44      -10.85     41.56 o 
  -6   6  16       20.23        9.12     35.42 o 
  -5   6  16       87.51      177.27     47.48 o 
  -4   6  16       31.37       51.80     35.82 o 
  -3   6  16      135.78      131.05     36.64 o 
  -2   6  16       40.21        9.79     44.16 o 
  -1   6  16       31.06      -38.68     38.68 o 
   0   6  16      120.48      123.12     44.86 o 
   1   6  16        1.72      -37.13     66.08 o 
   2   6  16      512.15      652.70     91.17 o 
  -5   7  16       10.40        8.21     36.49 o 
  -4   7  16       25.82       25.51     39.92 o 
  -3   7  16       14.63      -35.50     35.77 o 
  -2   7  16        2.84      -34.55     34.55 o 
  -1   7  16        2.81       -5.98     36.42 o 
   0   7  16        8.12      -55.81     55.81 o 
  -8   1  17        1.95       15.71     41.53 o 
  -7   1  17       36.61      -42.61     42.61 o 
  -6   1  17        0.37       17.32     39.19 o 
  -5   1  17      263.29      326.56     67.59 o 
  -4   1  17      557.34      479.11     66.20 o 
  -3   1  17       16.23      -39.51     39.51 o 
  -2   1  17      355.97      372.06     57.96 o 
  -1   1  17       80.64       89.27     50.99 o 
   0   1  17      363.65      486.84     54.32 o 
   1   1  17       79.92      104.26     46.48 o 
   2   1  17      404.10      433.94     42.55 o 
   3   1  17       85.14       62.75     35.78 o 
  -8   2  17        0.14        4.76     50.07 o 
  -7   2  17        0.14      -25.85     41.08 o 
  -6   2  17        5.25        5.77     42.69 o 
  -5   2  17        8.98       14.87     76.74 o 
  -4   2  17      120.96       36.36     44.65 o 
  -3   2  17       72.17        6.84     40.14 o 
  -2   2  17       16.64      -23.55     42.22 o 
  -1   2  17        1.53      -36.76     36.76 o 
   0   2  17        3.83       -9.52     39.53 o 
   1   2  17       14.98       87.08     48.21 o 
   2   2  17        5.79        0.82     34.92 o 
   3   2  17        0.44        9.16     36.02 o 
  -7   3  17       34.88       -8.11     43.79 o 
  -6   3  17        1.86      -27.49     41.74 o 
  -5   3  17      140.23      109.21     44.12 o 
  -4   3  17       18.25       57.34     65.24 o 
  -3   3  17      179.79      171.03     45.53 o 
  -2   3  17       33.29      -23.89     40.08 o 
  -1   3  17       74.99       52.89     43.17 o 
   0   3  17      278.30      382.87     51.84 o 
   1   3  17        4.07       22.01     42.90 o 
   2   3  17      471.13      474.85     55.72 o 
  -6   4  17        0.33       -3.87     42.25 o 
  -5   4  17        0.19       59.26     46.90 o 
  -4   4  17        0.24       -0.56     41.07 o 
  -3   4  17       69.93       61.64     44.93 o 
  -2   4  17        3.58       21.35     39.33 o 
  -1   4  17       13.47       29.88     47.65 o 
   0   4  17        8.18      -42.17     42.17 o 
   1   4  17        7.58       37.56     48.23 o 
   2   4  17        6.65       13.22     73.26 o 
  -5   5  17       26.63      -11.28     99.83 o 
  -4   5  17        7.26      -42.47     42.47 o 
  -3   5  17      128.47      112.75     58.83 o 
  -2   5  17      210.16      237.86     48.49 o 
  -1   5  17       69.46       92.42    109.36 o 
   0   5  17      149.52      263.27     50.35 o 
  -3   6  17        6.96       -3.65     45.16 o 
  -2   6  17        0.05      -34.22     44.50 o 
  -6   0  18       30.05      -20.89     63.06 o 
  -5   0  18       54.56       69.09     59.33 o 
  -4   0  18       35.92       54.28     67.15 o 
  -3   0  18      552.79      514.75     81.84 o 
  -2   0  18      205.20      139.22     68.82 o 
  -1   0  18        0.49      -17.99     66.63 o 
   0   0  18       87.29       98.56     68.74 o 
   1   0  18      236.74      195.05     74.89 o 
  -6   1  18        9.70       71.19     52.77 o 
  -5   1  18      111.89      148.78     49.44 o 
  -4   1  18       19.09       57.86     46.82 o 
  -3   1  18        0.84      -27.18     45.28 o 
  -2   1  18       15.87       29.20     44.20 o 
  -1   1  18       28.23       42.83     59.66 o 
   0   1  18       51.75       80.51     50.43 o 
   1   1  18        1.83       20.17     61.75 o 
  -5   2  18       16.53       39.69     43.23 o 
  -4   2  18       33.08      -42.28     42.28 o 
  -3   2  18       71.40      103.11     50.03 o 
  -2   2  18      107.29      155.47     49.59 o 
  -1   2  18        0.17       46.65     45.69 o 
   0   2  18      116.35      148.55     50.18 o 
  -5   3  18       32.51       52.47     47.51 o 
  -4   3  18        2.69      -27.30     44.02 o 
  -3   3  18        0.67      -13.46     46.24 o 
  -2   3  18        0.06      -23.23     76.02 o 
  -1   3  18        3.66      -45.99     45.99 o 
                                                 
